# Supplementary material for: Accurate haplotype construction and detection of selection signatures enabled by high quality pig genome sequences
Source: Nat Commun. 2023 Aug 23;14:5126. doi: 10.1038/s41467-023-40434-3 (PMC10447580; doi:10.1038/s41467-023-40434-3)
Supplement: Supplementary file 4 — Supplementary Data 1 [file 41467_2023_40434_MOESM4_ESM.xlsx]

## Sheet: Sheet1
Order	ID	Breed	Abbreviation	Group	Imputed Sex	Array	Father	Mother	Genome coverage	Average depth	Description	Derive	Note	Assession number	hyperlink
1	K18438	Asian Russia wild pig	ARSW	Asian wild pig	Male	NA	NA	NA	0.9782	32.7486	Haplotype constructing	Sequencing
2	P24129	Asian Russia wild pig	ARSW	Asian wild pig	Male	NA	NA	NA	0.9813	27.9052	Haplotype constructing	Sequencing
3	s1	Asian Russia wild pig	ARSW	Asian wild pig	Female	NA	NA	NA	0.978	26.6174	Haplotype constructing	Sequencing
4	s2	Asian Russia wild pig	ARSW	Asian wild pig	Female	NA	NA	NA	0.9782	27.198	Haplotype constructing	Sequencing
5	s3	Asian Russia wild pig	ARSW	Asian wild pig	Female	NA	NA	NA	0.9781	31.8071	Haplotype constructing	Sequencing
6	s4	Asian Russia wild pig	ARSW	Asian wild pig	Male	NA	NA	NA	0.9814	27.4607	Haplotype constructing	Sequencing
7	s5	Asian Russia wild pig	ARSW	Asian wild pig	Female	NA	NA	NA	0.9781	32.1642	Haplotype constructing	Sequencing
8	s6	Asian Russia wild pig	ARSW	Asian wild pig	Female	NA	NA	NA	0.9779	27.4175	Haplotype constructing	Sequencing
9	s7	Asian Russia wild pig	ARSW	Asian wild pig	Male	NA	NA	NA	0.982	27.9763	Haplotype constructing	Sequencing
10	WB1	Asian Russia wild pig	ARSW	Asian wild pig	Female	NA	NA	NA	0.977	25.5078	Haplotype constructing	Sequencing
11	WB2	Asian Russia wild pig	ARSW	Asian wild pig	Female	NA	NA	NA	0.9787	24.7769	Haplotype constructing	Sequencing
12	WB3	Asian Russia wild pig	ARSW	Asian wild pig	Male	NA	NA	NA	0.9814	20.0994	Haplotype constructing	Sequencing
13	WB4	Asian Russia wild pig	ARSW	Asian wild pig	Female	NA	NA	NA	0.9782	24.2809	Haplotype constructing	Sequencing
14	WB5	Asian Russia wild pig	ARSW	Asian wild pig	Female	NA	NA	NA	0.9781	25.1119	Haplotype constructing	Sequencing
15	WB6	Asian Russia wild pig	ARSW	Asian wild pig	Female	NA	NA	NA	0.9781	26.7436	Haplotype constructing	Sequencing
16	ERR977384	Armenia wild pig	ARW	NA	Female	NA	NA	NA	0.9599	4.9747	filtered	Frantz, et al., 2015, Nature genetics (Evidence of long-term gene flow and selection during domestication from analyses of Eurasian wild and domestic pig genomes)		ERR977384	https://www.ncbi.nlm.nih.gov/sra/?term=ERR977384
17	CB26-1	Bamei	BAM	Northwestern Chinese domestic pig	Male	NA	NA	NA	0.9799	22.826	Haplotype constructing	Sequencing
18	CB26-2	Bamei	BAM	Northwestern Chinese domestic pig	Male	NA	NA	NA	0.981	22.9017	Haplotype constructing	Sequencing
19	CB26-3	Bamei	BAM	Northwestern Chinese domestic pig	Male	NA	NA	NA	0.9815	27.7329	Haplotype constructing	Sequencing
20	CB26-4	Bamei	BAM	Northwestern Chinese domestic pig	Male	NA	NA	NA	0.9805	23.3467	Haplotype constructing	Sequencing
21	CB26-5	Bamei	BAM	Northwestern Chinese domestic pig	Male	NA	NA	NA	0.9805	25.8059	Haplotype constructing	Sequencing
22	CB26-6	Bamei	BAM	Northwestern Chinese domestic pig	Male	NA	NA	NA	0.9816	23.8216	Haplotype constructing	Sequencing
23	CB27-1	Baoshan	BAS	Southeastern Chinese domestic pig	Male	NA	NA	NA	0.982	25.0709	Haplotype constructing	Sequencing
24	CB27-2	Baoshan	BAS	Southeastern Chinese domestic pig	Male	NA	NA	NA	0.9815	24.6447	Haplotype constructing	Sequencing
25	CB27-3	Baoshan	BAS	Southeastern Chinese domestic pig	Male	NA	NA	NA	0.9816	25.0607	Haplotype constructing	Sequencing
26	CB27-4	Baoshan	BAS	Southeastern Chinese domestic pig	Female	NA	NA	NA	0.9781	25.2401	Haplotype constructing	Sequencing
27	CB27-5	Baoshan	BAS	Southeastern Chinese domestic pig	Female	NA	NA	NA	0.9778	28.6071	Haplotype constructing	Sequencing
28	CB27-6	Baoshan	BAS	Southeastern Chinese domestic pig	Female	NA	NA	NA	0.9778	27.2086	Haplotype constructing	Sequencing
29	SRR1004277	Berkshire	BEK	European domestic pig	Female	NA	NA	NA	0.9626	5.30588	Imputed	Mingzhou Li, et al., 2014, Sci Rep (Whole-genome sequencing of Berkshire (European native pig) provides insights into its origin and domestication)		SRR1004277	https://www.ncbi.nlm.nih.gov/sra/?term=SRR1004277
30	SRR1004278	Berkshire	BEK	European domestic pig	Female	NA	NA	NA	0.9545	4.53157	Imputed	Mingzhou Li, et al., 2014, Sci Rep (Whole-genome sequencing of Berkshire (European native pig) provides insights into its origin and domestication)		SRR1004278	https://www.ncbi.nlm.nih.gov/sra/?term=SRR1004278
31	SRR1004279	Berkshire	BEK	European domestic pig	Female	NA	NA	NA	0.9481	4.50964	Imputed	Mingzhou Li, et al., 2014, Sci Rep (Whole-genome sequencing of Berkshire (European native pig) provides insights into its origin and domestication)		SRR1004279	https://www.ncbi.nlm.nih.gov/sra/?term=SRR1004279
32	BMX_012	Bamaxiang	BMX	Southeastern Chinese domestic pig	Male	NA	NA	NA	0.9781	11.8456	Haplotype constructing	Sequencing
33	BMX_013	Bamaxiang	BMX	Southeastern Chinese domestic pig	Male	NA	NA	NA	0.9793	13.8147	Haplotype constructing	Sequencing
34	BMX_02	Bamaxiang	BMX	Southeastern Chinese domestic pig	Male	NA	NA	NA	0.9782	12.2512	Haplotype constructing	Sequencing
35	BMX_04	Bamaxiang	BMX	Southeastern Chinese domestic pig	Male	NA	NA	NA	0.9787	12.1455	Haplotype constructing	Sequencing
36	BMX_06	Bamaxiang	BMX	Southeastern Chinese domestic pig	Male	NA	NA	NA	0.9784	12.4224	Haplotype constructing	Sequencing
37	BMX_09	Bamaxiang	BMX	Southeastern Chinese domestic pig	Male	NA	NA	NA	0.9786	12.0341	Haplotype constructing	Sequencing
38	BMX_1	Bamaxiang	BMX	Southeastern Chinese domestic pig	Male	NA	NA	NA	0.978	11.8507	Haplotype constructing	Sequencing
39	BMX_10	Bamaxiang	BMX	Southeastern Chinese domestic pig	Male	NA	NA	NA	0.978	11.4291	Haplotype constructing	Sequencing
40	BMX_12	Bamaxiang	BMX	Southeastern Chinese domestic pig	Male	NA	NA	NA	0.9774	10.7671	Haplotype constructing	Sequencing
41	BMX_13	Bamaxiang	BMX	Southeastern Chinese domestic pig	Male	NA	NA	NA	0.9783	11.6229	Haplotype constructing	Sequencing
42	BMX_14	Bamaxiang	BMX	Southeastern Chinese domestic pig	Male	NA	NA	NA	0.9769	9.94431	Haplotype constructing	Sequencing
43	BMX_16	Bamaxiang	BMX	Southeastern Chinese domestic pig	Male	NA	NA	NA	0.9791	13.2438	Haplotype constructing	Sequencing
44	BMX_18	Bamaxiang	BMX	Southeastern Chinese domestic pig	Male	NA	NA	NA	0.9785	12.0436	Haplotype constructing	Sequencing
45	BMX_19	Bamaxiang	BMX	Southeastern Chinese domestic pig	Male	NA	NA	NA	0.9787	12.7567	Haplotype constructing	Sequencing
46	BMX_20	Bamaxiang	BMX	Southeastern Chinese domestic pig	Male	NA	NA	NA	0.9788	12.2334	Haplotype constructing	Sequencing
47	BMX_23	Bamaxiang	BMX	Southeastern Chinese domestic pig	Male	NA	NA	NA	0.9783	11.8451	Haplotype constructing	Sequencing
48	BMX_24	Bamaxiang	BMX	Southeastern Chinese domestic pig	Male	NA	NA	NA	0.9785	11.6789	Haplotype constructing	Sequencing
49	BMX_28	Bamaxiang	BMX	Southeastern Chinese domestic pig	Male	NA	NA	NA	0.9784	12.0131	Haplotype constructing	Sequencing
50	BMX_29	Bamaxiang	BMX	Southeastern Chinese domestic pig	Male	NA	NA	NA	0.9786	13.2632	Haplotype constructing	Sequencing
51	BMX_3	Bamaxiang	BMX	Southeastern Chinese domestic pig	Male	NA	NA	NA	0.9783	12.5901	Haplotype constructing	Sequencing
52	BMX_31	Bamaxiang	BMX	Southeastern Chinese domestic pig	Male	NA	NA	NA	0.9783	12.0989	Haplotype constructing	Sequencing
53	BMX_32	Bamaxiang	BMX	Southeastern Chinese domestic pig	Male	NA	NA	NA	0.9787	11.9988	Haplotype constructing	Sequencing
54	BMX_34	Bamaxiang	BMX	Southeastern Chinese domestic pig	Male	NA	NA	NA	0.9785	13.0042	Haplotype constructing	Sequencing
55	BMX_35	Bamaxiang	BMX	Southeastern Chinese domestic pig	Male	NA	NA	NA	0.9785	11.9823	Haplotype constructing	Sequencing
56	BMX_36	Bamaxiang	BMX	Southeastern Chinese domestic pig	Male	NA	NA	NA	0.977	10.1784	Haplotype constructing	Sequencing
57	BMX_37	Bamaxiang	BMX	Southeastern Chinese domestic pig	Male	NA	NA	NA	0.9775	10.8864	Haplotype constructing	Sequencing
58	BMX_4	Bamaxiang	BMX	Southeastern Chinese domestic pig	Male	NA	NA	NA	0.9785	11.8751	Haplotype constructing	Sequencing
59	BMX_6	Bamaxiang	BMX	Southeastern Chinese domestic pig	Male	NA	NA	NA	0.9777	11.2375	Haplotype constructing	Sequencing
60	BMX_8	Bamaxiang	BMX	Southeastern Chinese domestic pig	Male	NA	NA	NA	0.9785	12.4023	Haplotype constructing	Sequencing
61	BMX_X002	Bamaxiang	BMX	Southeastern Chinese domestic pig	Male	NA	NA	NA	0.9785	12.4441	Haplotype constructing	Sequencing
62	BMX_X010	Bamaxiang	BMX	Southeastern Chinese domestic pig	Male	NA	NA	NA	0.9784	12.7061	Haplotype constructing	Sequencing
63	B1771	Bamaxiang	BMX	Southeastern Chinese domestic pig	Male	NA	NA	NA	0.9785	11.2552	Haplotype constructing	Sequencing
64	B1818	Bamaxiang	BMX	Southeastern Chinese domestic pig	Female	NA	NA	NA	0.976	12.2543	Haplotype constructing	Sequencing
65	B1889	Bamaxiang	BMX	Southeastern Chinese domestic pig	Female	NA	NA	NA	0.9754	13.667	Haplotype constructing	Sequencing
66	B1945	Bamaxiang	BMX	Southeastern Chinese domestic pig	Female	NA	NA	NA	0.9758	11.9241	Haplotype constructing	Sequencing
67	B1936	Bamaxiang	BMX	Southeastern Chinese domestic pig	Female	NA	NA	NA	0.9757	11.763	Haplotype constructing	Sequencing
68	B1929	Bamaxiang	BMX	Southeastern Chinese domestic pig	Male	NA	NA	NA	0.9784	11.6696	Haplotype constructing	Sequencing
69	B1918	Bamaxiang	BMX	Southeastern Chinese domestic pig	Female	NA	NA	NA	0.9761	13.7523	Haplotype constructing	Sequencing
70	B1347	Bamaxiang	BMX	Southeastern Chinese domestic pig	Male	NA	NA	NA	0.9793	13.3561	Haplotype constructing	Sequencing
71	B1881	Bamaxiang	BMX	Southeastern Chinese domestic pig	Female	NA	NA	NA	0.9753	11.2118	Haplotype constructing	Sequencing
72	B1367	Bamaxiang	BMX	Southeastern Chinese domestic pig	Male	NA	NA	NA	0.9784	11.4047	Haplotype constructing	Sequencing
73	B1971	Bamaxiang	BMX	Southeastern Chinese domestic pig	Female	NA	NA	NA	0.9758	11.9267	Haplotype constructing	Sequencing
74	B1908	Bamaxiang	BMX	Southeastern Chinese domestic pig	Male	NA	NA	NA	0.979	12.2079	Haplotype constructing	Sequencing
75	B1860	Bamaxiang	BMX	Southeastern Chinese domestic pig	Female	NA	NA	NA	0.9759	12.2338	Haplotype constructing	Sequencing
76	B1770	Bamaxiang	BMX	Southeastern Chinese domestic pig	Male	NA	NA	NA	0.9792	12.7123	Haplotype constructing	Sequencing
77	B1767	Bamaxiang	BMX	Southeastern Chinese domestic pig	Female	NA	NA	NA	0.976	12.6564	Haplotype constructing	Sequencing
78	B3242	Bamaxiang	BMX	Southeastern Chinese domestic pig	Female	NA	NA	NA	0.9761	13.4448	Haplotype constructing	Sequencing
79	B1376	Bamaxiang	BMX	Southeastern Chinese domestic pig	Female	NA	NA	NA	0.9758	14.1108	Haplotype constructing	Sequencing
80	B1353	Bamaxiang	BMX	Southeastern Chinese domestic pig	Female	NA	NA	NA	0.9761	11.7845	Haplotype constructing	Sequencing
81	B3273	Bamaxiang	BMX	Southeastern Chinese domestic pig	Female	NA	NA	NA	0.9758	13.5985	Haplotype constructing	Sequencing
82	B3249	Bamaxiang	BMX	Southeastern Chinese domestic pig	Male	NA	NA	NA	0.9788	12.3808	Haplotype constructing	Sequencing
83	B3221	Bamaxiang	BMX	Southeastern Chinese domestic pig	Female	NA	NA	NA	0.9762	12.4125	Haplotype constructing	Sequencing
84	B1977	Bamaxiang	BMX	Southeastern Chinese domestic pig	Male	NA	NA	NA	0.9796	13.6495	Haplotype constructing	Sequencing
85	B1998	Bamaxiang	BMX	Southeastern Chinese domestic pig	Male	NA	NA	NA	0.9791	13.6546	Haplotype constructing	Sequencing
86	B3295	Bamaxiang	BMX	Southeastern Chinese domestic pig	Male	NA	NA	NA	0.9789	12.1339	Haplotype constructing	Sequencing
87	B1988	Bamaxiang	BMX	Southeastern Chinese domestic pig	Male	NA	NA	NA	0.9783	11.5365	Haplotype constructing	Sequencing
88	B1328	Bamaxiang	BMX	Southeastern Chinese domestic pig	Male	NA	NA	NA	0.9793	13.4624	Haplotype constructing	Sequencing
89	B3231	Bamaxiang	BMX	Southeastern Chinese domestic pig	Female	NA	NA	NA	0.9757	12.3107	Haplotype constructing	Sequencing
90	B3253	Bamaxiang	BMX	Southeastern Chinese domestic pig	Female	NA	NA	NA	0.9759	12.2626	Haplotype constructing	Sequencing
91	B3239	Bamaxiang	BMX	Southeastern Chinese domestic pig	Female	NA	NA	NA	0.9762	14.5444	Haplotype constructing	Sequencing
92	B3238	Bamaxiang	BMX	Southeastern Chinese domestic pig	Male	NA	NA	NA	0.979	13.9237	Haplotype constructing	Sequencing
93	B3235	Bamaxiang	BMX	Southeastern Chinese domestic pig	Male	NA	NA	NA	0.9789	12.6978	Haplotype constructing	Sequencing
94	B3237	Bamaxiang	BMX	Southeastern Chinese domestic pig	Female	NA	NA	NA	0.9753	11.5938	Haplotype constructing	Sequencing
95	B3241	Bamaxiang	BMX	Southeastern Chinese domestic pig	Female	NA	NA	NA	0.9763	13.7694	Haplotype constructing	Sequencing
96	B3521	Bamaxiang	BMX	Southeastern Chinese domestic pig	Female	NA	NA	NA	0.9755	12.1624	Haplotype constructing	Sequencing
97	B3513	Bamaxiang	BMX	Southeastern Chinese domestic pig	Male	NA	NA	NA	0.9793	13.4243	Haplotype constructing	Sequencing
98	B3276	Bamaxiang	BMX	Southeastern Chinese domestic pig	Male	NA	NA	NA	0.9791	12.8195	Haplotype constructing	Sequencing
99	B3291	Bamaxiang	BMX	Southeastern Chinese domestic pig	Male	NA	NA	NA	0.9792	12.3039	Haplotype constructing	Sequencing
100	B3260	Bamaxiang	BMX	Southeastern Chinese domestic pig	Male	NA	NA	NA	0.9798	14.6924	Haplotype constructing	Sequencing
101	B3503	Bamaxiang	BMX	Southeastern Chinese domestic pig	Female	NA	NA	NA	0.9767	13.6959	Haplotype constructing	Sequencing
102	B1773	Bamaxiang	BMX	Southeastern Chinese domestic pig	Male	NA	NA	NA	0.9786	11.5378	Haplotype constructing	Sequencing
103	27	Bamaxiang	BMX	Southeastern Chinese domestic pig	Male	NA	NA	NA	0.9787	12.575	Haplotype constructing	Sequencing
104	CB8-1	Bamaxiang	BMX	Southeastern Chinese domestic pig	Female	NA	NA	NA	0.9766	27.0765	Haplotype constructing	Sequencing; Have published in Ai, et al., 2015, Nature genetics (Adaptation and possible ancient interspecies introgression in pigs identified by whole-genome sequencing)		SRA096093	https://www.ncbi.nlm.nih.gov/sra/?term=SRA096093
105	CB8-2	Bamaxiang	BMX	Southeastern Chinese domestic pig	Female	NA	NA	NA	0.9771	28.8024	Haplotype constructing	Sequencing; Have published in Ai, et al., 2015, Nature genetics (Adaptation and possible ancient interspecies introgression in pigs identified by whole-genome sequencing)		SRA096093	https://www.ncbi.nlm.nih.gov/sra/?term=SRA096093
106	CB8-3	Bamaxiang	BMX	Southeastern Chinese domestic pig	Female	NA	NA	NA	0.9769	26.2659	Haplotype constructing	Sequencing; Have published in Ai, et al., 2015, Nature genetics (Adaptation and possible ancient interspecies introgression in pigs identified by whole-genome sequencing)		SRA096093	https://www.ncbi.nlm.nih.gov/sra/?term=SRA096093
107	CB8-4	Bamaxiang	BMX	Southeastern Chinese domestic pig	Female	NA	NA	NA	0.9773	27.864	Haplotype constructing	Sequencing; Have published in Ai, et al., 2015, Nature genetics (Adaptation and possible ancient interspecies introgression in pigs identified by whole-genome sequencing)		SRA096093	https://www.ncbi.nlm.nih.gov/sra/?term=SRA096093
108	CB8-5	Bamaxiang	BMX	Southeastern Chinese domestic pig	Female	NA	NA	NA	0.9773	27.4471	Haplotype constructing	Sequencing; Have published in Ai, et al., 2015, Nature genetics (Adaptation and possible ancient interspecies introgression in pigs identified by whole-genome sequencing)		SRA096093	https://www.ncbi.nlm.nih.gov/sra/?term=SRA096093
109	CB8-6	Bamaxiang	BMX	Southeastern Chinese domestic pig	Female	NA	NA	NA	0.9774	27.4741	Haplotype constructing	Sequencing; Have published in Ai, et al., 2015, Nature genetics (Adaptation and possible ancient interspecies introgression in pigs identified by whole-genome sequencing)		SRA096093	https://www.ncbi.nlm.nih.gov/sra/?term=SRA096093
110	H12	Bamaxiang	BMX	Southeastern Chinese domestic pig	Female	NA	NA	NA	0.9779	29.9514	Haplotype constructing	Sequencing; Have published in Yang, H. et al., 2022, Nature (ABO genotype alters the gut microbiota by regulating GalNAc levels in pigs)		CRA006383	https://ngdc.cncb.ac.cn/gsa/browse/CRA006383
111	H14	Bamaxiang	BMX	Southeastern Chinese domestic pig	Female	NA	NA	NA	0.9777	29.3913	Haplotype constructing	Sequencing; Have published in Yang, H. et al., 2022, Nature (ABO genotype alters the gut microbiota by regulating GalNAc levels in pigs)		CRA006383	https://ngdc.cncb.ac.cn/gsa/browse/CRA006383
112	H18	Bamaxiang	BMX	Southeastern Chinese domestic pig	Female	NA	NA	NA	0.9768	26.0089	Haplotype constructing	Sequencing; Have published in Yang, H. et al., 2022, Nature (ABO genotype alters the gut microbiota by regulating GalNAc levels in pigs)		CRA006383	https://ngdc.cncb.ac.cn/gsa/browse/CRA006383
113	H19	Bamaxiang	BMX	Southeastern Chinese domestic pig	Male	NA	NA	NA	0.9809	29.8582	Haplotype constructing	Sequencing; Have published in Yang, H. et al., 2022, Nature (ABO genotype alters the gut microbiota by regulating GalNAc levels in pigs)		CRA006383	https://ngdc.cncb.ac.cn/gsa/browse/CRA006383
114	H21	Bamaxiang	BMX	Southeastern Chinese domestic pig	Male	NA	NA	NA	0.9794	26.0267	Haplotype constructing	Sequencing; Have published in Yang, H. et al., 2022, Nature (ABO genotype alters the gut microbiota by regulating GalNAc levels in pigs)		CRA006383	https://ngdc.cncb.ac.cn/gsa/browse/CRA006383
115	H25	Bamaxiang	BMX	Southeastern Chinese domestic pig	Male	NA	NA	NA	0.9805	29.2209	Haplotype constructing	Sequencing; Have published in Yang, H. et al., 2022, Nature (ABO genotype alters the gut microbiota by regulating GalNAc levels in pigs)		CRA006383	https://ngdc.cncb.ac.cn/gsa/browse/CRA006383
116	SRR1513309	Creole pig	CRO	European domestic pig	Female	NA	NA	NA	0.968	13.4926	Haplotype constructing	Ramírez, et al., 2015, Heredity (Genome data from a sixteenth century pig illuminate modern breed relationships)		SRR1513309	https://www.ncbi.nlm.nih.gov/sra/?term=SRR1513309
117	DLY0091	DLY	DLY	European crossbred pig	Male	NA	NA	NA	0.9817	13.4368	Haplotype constructing	Sequencing
118	DLY0093	DLY	DLY	European crossbred pig	Male	NA	NA	NA	0.9818	14.3569	Haplotype constructing	Sequencing
119	DLY0094	DLY	DLY	European crossbred pig	Female	NA	NA	NA	0.9779	12.36	Haplotype constructing	Sequencing
120	DLY0095	DLY	DLY	European crossbred pig	Male	NA	NA	NA	0.9805	11.2623	Haplotype constructing	Sequencing
121	DLY0096	DLY	DLY	European crossbred pig	Female	NA	NA	NA	0.9778	12.3822	Haplotype constructing	Sequencing
122	DLY0097	DLY	DLY	European crossbred pig	Female	NA	NA	NA	0.9779	13.1304	Haplotype constructing	Sequencing
123	DLY0098	DLY	DLY	European crossbred pig	Female	NA	NA	NA	0.9768	11.7253	Haplotype constructing	Sequencing
124	DLY0099	DLY	DLY	European crossbred pig	Male	NA	NA	NA	0.9803	12.8478	Haplotype constructing	Sequencing
125	DLY0100	DLY	DLY	European crossbred pig	Female	NA	NA	NA	0.9769	11.4915	Haplotype constructing	Sequencing
126	DLY0104	DLY	DLY	European crossbred pig	Female	NA	NA	NA	0.9788	15.6178	Haplotype constructing	Sequencing
127	DLY0106	DLY	DLY	European crossbred pig	Female	NA	NA	NA	0.9767	10.4428	Haplotype constructing	Sequencing
128	DLY0107	DLY	DLY	European crossbred pig	Female	NA	NA	NA	0.9772	11.4108	Haplotype constructing	Sequencing
129	DLY0108	DLY	DLY	European crossbred pig	Female	NA	NA	NA	0.9779	11.7039	Haplotype constructing	Sequencing
130	DLY0110	DLY	DLY	European crossbred pig	Female	NA	NA	NA	0.978	14.2526	Haplotype constructing	Sequencing
131	DLY0111	DLY	DLY	European crossbred pig	Female	NA	NA	NA	0.9775	11.4042	Haplotype constructing	Sequencing
132	DLY0112	DLY	DLY	European crossbred pig	Male	NA	NA	NA	0.9809	13.1145	Haplotype constructing	Sequencing
133	DLY0113	DLY	DLY	European crossbred pig	Female	NA	NA	NA	0.9773	11.171	Haplotype constructing	Sequencing
134	DLY0114	DLY	DLY	European crossbred pig	Female	NA	NA	NA	0.9769	12.3343	Haplotype constructing	Sequencing
135	DLY0115	DLY	DLY	European crossbred pig	Female	NA	NA	NA	0.9767	11.5016	Haplotype constructing	Sequencing
136	DLY0116	DLY	DLY	European crossbred pig	Male	NA	NA	NA	0.9799	11.8911	Haplotype constructing	Sequencing
137	DLY0117	DLY	DLY	European crossbred pig	Male	NA	NA	NA	0.979	9.97154	Haplotype constructing	Sequencing
138	DLY0119	DLY	DLY	European crossbred pig	Female	NA	NA	NA	0.9769	12.2138	Haplotype constructing	Sequencing
139	DLY0120	DLY	DLY	European crossbred pig	Male	NA	NA	NA	0.9794	11.3766	Haplotype constructing	Sequencing
140	DLY0121	DLY	DLY	European crossbred pig	Female	NA	NA	NA	0.9771	12.3723	Haplotype constructing	Sequencing
141	DLY0131	DLY	DLY	European crossbred pig	Female	NA	NA	NA	0.9765	10.8735	Haplotype constructing	Sequencing
142	DLY0132	DLY	DLY	European crossbred pig	Male	NA	NA	NA	0.9785	10.1022	Haplotype constructing	Sequencing
143	DLY0133	DLY	DLY	European crossbred pig	Female	NA	NA	NA	0.9774	11.7474	Haplotype constructing	Sequencing
144	DLY0134	DLY	DLY	European crossbred pig	Female	NA	NA	NA	0.9775	11.3993	Haplotype constructing	Sequencing
145	DLY0136	DLY	DLY	European crossbred pig	Female	NA	NA	NA	0.9779	15.1074	Haplotype constructing	Sequencing
146	DLY0137	DLY	DLY	European crossbred pig	Male	NA	NA	NA	0.9808	12.2589	Haplotype constructing	Sequencing
147	DLY0138	DLY	DLY	European crossbred pig	Male	NA	NA	NA	0.9812	12.4033	Haplotype constructing	Sequencing
148	DLY0139	DLY	DLY	European crossbred pig	Male	NA	NA	NA	0.9819	14.5144	Haplotype constructing	Sequencing
149	DLY0140	DLY	DLY	European crossbred pig	Male	NA	NA	NA	0.9814	12.7795	Haplotype constructing	Sequencing
150	DLY0141	DLY	DLY	European crossbred pig	Female	NA	NA	NA	0.9777	11.6526	Haplotype constructing	Sequencing
151	DLY0142	DLY	DLY	European crossbred pig	Female	NA	NA	NA	0.977	11.3154	Haplotype constructing	Sequencing
152	DLY0144	DLY	DLY	European crossbred pig	Male	NA	NA	NA	0.98	11.5544	Haplotype constructing	Sequencing
153	DLY0145	DLY	DLY	European crossbred pig	Male	NA	NA	NA	0.9801	12.9776	Haplotype constructing	Sequencing
154	DLY0146	DLY	DLY	European crossbred pig	Male	NA	NA	NA	0.9803	12.9778	Haplotype constructing	Sequencing
155	DLY0147	DLY	DLY	European crossbred pig	Male	NA	NA	NA	0.9803	11.8282	Haplotype constructing	Sequencing
156	DLY0149	DLY	DLY	European crossbred pig	Male	NA	NA	NA	0.9808	13.2801	Haplotype constructing	Sequencing
157	DLY0150	DLY	DLY	European crossbred pig	Female	NA	NA	NA	0.9779	13.0823	Haplotype constructing	Sequencing
158	DLY0371	DLY	DLY	European crossbred pig	Female	NA	NA	NA	0.9764	11.88	Haplotype constructing	Sequencing
159	DLY1325	DLY	DLY	European crossbred pig	Female	NA	NA	NA	0.9747	11.9553	Haplotype constructing	Sequencing
160	A3	Duroc	DU	European domestic pig	Female	NA	NA	NA	0.9787	26.7026	Haplotype constructing	Sequencing
161	A4	Duroc	DU	European domestic pig	Female	NA	NA	NA	0.9785	23.3192	Haplotype constructing	Sequencing
162	A5	Duroc	DU	European domestic pig	Female	NA	NA	NA	0.9788	23.8617	Haplotype constructing	Sequencing
163	A6	Duroc	DU	European domestic pig	Female	NA	NA	NA	0.979	24.4171	Haplotype constructing	Sequencing
164	A7	Duroc	DU	European domestic pig	Female	NA	NA	NA	0.9793	34.5009	Haplotype constructing	Sequencing
165	A8	Duroc	DU	European domestic pig	Female	NA	NA	NA	0.9789	26.7005	Haplotype constructing	Sequencing
166	A9	Duroc	DU	European domestic pig	Female	NA	NA	NA	0.9785	23.6518	Haplotype constructing	Sequencing
167	A11	Duroc	DU	European domestic pig	Female	NA	NA	NA	0.979	26.0332	Haplotype constructing	Sequencing
168	A13	Duroc	DU	European domestic pig	Female	NA	NA	NA	0.9791	26.1349	Haplotype constructing	Sequencing
169	A14	Duroc	DU	European domestic pig	Female	NA	NA	NA	0.979	27.1601	Haplotype constructing	Sequencing
170	SRR1177806	Duroc	DU	European domestic pig	Male	NA	NA	NA	0.9807	12.861	Haplotype constructing	János Molnár, et al., 2014, BMC Genomics (Genome sequencing and analysis of Mangalica, a fatty local pig of Hungary)		SRR1177806	https://www.ncbi.nlm.nih.gov/sra/?term=SRR1177806
171	SRR1577858	Duroc	DU	European domestic pig	Male	NA	NA	NA	0.979	14.9287	Haplotype constructing	Hyeongmin Kim, et al., 2015, Plos one (Exploring the Genetic Signature of Body Size in Yucatan Miniature Pig)		SRR1577858	https://www.ncbi.nlm.nih.gov/sra/?term=SRR1577858
172	SRR1577860	Duroc	DU	European domestic pig	Male	NA	NA	NA	0.9791	16.9485	Haplotype constructing	Hyeongmin Kim, et al., 2015, Plos one (Exploring the Genetic Signature of Body Size in Yucatan Miniature Pig)		SRR1577860	https://www.ncbi.nlm.nih.gov/sra/?term=SRR1577860
173	SRR1577862	Duroc	DU	European domestic pig	Male	NA	NA	NA	0.9808	16.7326	Haplotype constructing	Hyeongmin Kim, et al., 2015, Plos one (Exploring the Genetic Signature of Body Size in Yucatan Miniature Pig)		SRR1577862	https://www.ncbi.nlm.nih.gov/sra/?term=SRR1577862
174	SRR1577865	Duroc	DU	European domestic pig	Male	NA	NA	NA	0.9785	14.9928	Haplotype constructing	Hyeongmin Kim, et al., 2015, Plos one (Exploring the Genetic Signature of Body Size in Yucatan Miniature Pig)		SRR1577865	https://www.ncbi.nlm.nih.gov/sra/?term=SRR1577865
175	SRR1577866	Duroc	DU	European domestic pig	Male	NA	NA	NA	0.978	15.4044	Haplotype constructing	Hyeongmin Kim, et al., 2015, Plos one (Exploring the Genetic Signature of Body Size in Yucatan Miniature Pig)		SRR1577866	https://www.ncbi.nlm.nih.gov/sra/?term=SRR1577866
176	SRR1577867	Duroc	DU	European domestic pig	Male	NA	NA	NA	0.9794	16.2428	Haplotype constructing	Hyeongmin Kim, et al., 2015, Plos one (Exploring the Genetic Signature of Body Size in Yucatan Miniature Pig)		SRR1577867	https://www.ncbi.nlm.nih.gov/sra/?term=SRR1577867
177	SRR1577868	Duroc	DU	European domestic pig	Male	NA	NA	NA	0.9779	14.5368	Haplotype constructing	Hyeongmin Kim, et al., 2015, Plos one (Exploring the Genetic Signature of Body Size in Yucatan Miniature Pig)		SRR1577868	https://www.ncbi.nlm.nih.gov/sra/?term=SRR1577868
178	SRR1577869	Duroc	DU	European domestic pig	Male	NA	NA	NA	0.9775	14.1841	Haplotype constructing	Hyeongmin Kim, et al., 2015, Plos one (Exploring the Genetic Signature of Body Size in Yucatan Miniature Pig)		SRR1577869	https://www.ncbi.nlm.nih.gov/sra/?term=SRR1577869
179	SRR1577870	Duroc	DU	European domestic pig	Male	NA	NA	NA	0.9791	16.5168	Haplotype constructing	Hyeongmin Kim, et al., 2015, Plos one (Exploring the Genetic Signature of Body Size in Yucatan Miniature Pig)		SRR1577870	https://www.ncbi.nlm.nih.gov/sra/?term=SRR1577870
180	SRR1577871	Duroc	DU	European domestic pig	Male	NA	NA	NA	0.9782	15.748	Haplotype constructing	Hyeongmin Kim, et al., 2015, Plos one (Exploring the Genetic Signature of Body Size in Yucatan Miniature Pig)		SRR1577871	https://www.ncbi.nlm.nih.gov/sra/?term=SRR1577871
181	SRR1577872	Duroc	DU	European domestic pig	Male	NA	NA	NA	0.9788	17.1988	Haplotype constructing	Hyeongmin Kim, et al., 2015, Plos one (Exploring the Genetic Signature of Body Size in Yucatan Miniature Pig)		SRR1577872	https://www.ncbi.nlm.nih.gov/sra/?term=SRR1577872
182	SRR1577873	Duroc	DU	European domestic pig	Male	NA	NA	NA	0.9781	13.9845	Haplotype constructing	Hyeongmin Kim, et al., 2015, Plos one (Exploring the Genetic Signature of Body Size in Yucatan Miniature Pig)		SRR1577873	https://www.ncbi.nlm.nih.gov/sra/?term=SRR1577873
183	SRR1577875	Duroc	DU	European domestic pig	Male	NA	NA	NA	0.9785	15.3664	Haplotype constructing	Hyeongmin Kim, et al., 2015, Plos one (Exploring the Genetic Signature of Body Size in Yucatan Miniature Pig)		SRR1577875	https://www.ncbi.nlm.nih.gov/sra/?term=SRR1577875
184	SRR1577876	Duroc	DU	European domestic pig	Male	NA	NA	NA	0.9779	13.8498	Haplotype constructing	Hyeongmin Kim, et al., 2015, Plos one (Exploring the Genetic Signature of Body Size in Yucatan Miniature Pig)		SRR1577876	https://www.ncbi.nlm.nih.gov/sra/?term=SRR1577876
185	SRR1577877	Duroc	DU	European domestic pig	Male	NA	NA	NA	0.9786	14.3416	Haplotype constructing	Hyeongmin Kim, et al., 2015, Plos one (Exploring the Genetic Signature of Body Size in Yucatan Miniature Pig)		SRR1577877	https://www.ncbi.nlm.nih.gov/sra/?term=SRR1577877
186	SRR1577878	Duroc	DU	European domestic pig	Male	NA	NA	NA	0.9783	13.8969	Haplotype constructing	Hyeongmin Kim, et al., 2015, Plos one (Exploring the Genetic Signature of Body Size in Yucatan Miniature Pig)		SRR1577878	https://www.ncbi.nlm.nih.gov/sra/?term=SRR1577878
187	SRR1577879	Duroc	DU	European domestic pig	Male	NA	NA	NA	0.978	16.0823	Haplotype constructing	Hyeongmin Kim, et al., 2015, Plos one (Exploring the Genetic Signature of Body Size in Yucatan Miniature Pig)		SRR1577879	https://www.ncbi.nlm.nih.gov/sra/?term=SRR1577879
188	SRR1577880	Duroc	DU	European domestic pig	Male	NA	NA	NA	0.9778	14.8948	Haplotype constructing	Hyeongmin Kim, et al., 2015, Plos one (Exploring the Genetic Signature of Body Size in Yucatan Miniature Pig)		SRR1577880	https://www.ncbi.nlm.nih.gov/sra/?term=SRR1577880
189	ERR173170	Duroc	DU	European domestic pig	Female	NA	NA	NA	0.8033	8.38385	Imputed	Groenen, et al., 2012, Nature (Analyses of pig genomes provide insight into porcine demography and evolution)		ERR173170	https://www.ncbi.nlm.nih.gov/sra/?term=ERR173170
190	ERR173171	Duroc	DU	European domestic pig	Female	NA	NA	NA	0.7988	9.0589	Imputed	Groenen, et al., 2012, Nature (Analyses of pig genomes provide insight into porcine demography and evolution)		ERR173171	https://www.ncbi.nlm.nih.gov/sra/?term=ERR173171
191	ERR977225	Duroc	DU	European domestic pig	Male	NA	NA	NA	0.8667	2.52281	Imputed	Frantz, et al., 2015, Nature genetics (Evidence of long-term gene flow and selection during domestication from analyses of Eurasian wild and domestic pig genomes)		ERR977225	https://www.ncbi.nlm.nih.gov/sra/?term=ERR977225
192	SRR1577863	Duroc	DU	European domestic pig	Male	NA	NA	NA	0.9548	16.8859	Imputed	Hyeongmin Kim, et al., 2015, Plos one (Exploring the Genetic Signature of Body Size in Yucatan Miniature Pig)		SRR1577863	https://www.ncbi.nlm.nih.gov/sra/?term=SRR1577863
193	SRR1577864	Duroc	DU	European domestic pig	Male	NA	NA	NA	0.9625	16.9429	Imputed	Hyeongmin Kim, et al., 2015, Plos one (Exploring the Genetic Signature of Body Size in Yucatan Miniature Pig)		SRR1577864	https://www.ncbi.nlm.nih.gov/sra/?term=SRR1577864
194	EHL1107	Erhualian	EHL	Southeastern Chinese domestic pig	Male	60k	NA	NA	0.9783	10.5002	Haplotype constructing	Sequencing
195	EHL1111	Erhualian	EHL	Southeastern Chinese domestic pig	Male	60k	NA	NA	0.9794	13.095	Haplotype constructing	Sequencing
196	EHL1201	Erhualian	EHL	Southeastern Chinese domestic pig	Male	60k	NA	NA	0.979	11.9475	Haplotype constructing	Sequencing
197	EHL1205	Erhualian	EHL	Southeastern Chinese domestic pig	Male	60k	NA	NA	0.979	11.5219	Haplotype constructing	Sequencing
198	EHL2003	Erhualian	EHL	Southeastern Chinese domestic pig	Male	60k	NA	NA	0.9793	13.3001	Haplotype constructing	Sequencing
199	EHL2043	Erhualian	EHL	Southeastern Chinese domestic pig	Male	60k	NA	NA	0.9791	12.1721	Haplotype constructing	Sequencing
200	EHL2105	Erhualian	EHL	Southeastern Chinese domestic pig	Male	60k	NA	NA	0.9793	11.929	Haplotype constructing	Sequencing
201	EHL4325	Erhualian	EHL	Southeastern Chinese domestic pig	Male	60k	NA	NA	0.9787	11.4845	Haplotype constructing	Sequencing
202	EHL5208	Erhualian	EHL	Southeastern Chinese domestic pig	Male	60k	NA	NA	0.9789	11.3193	Haplotype constructing	Sequencing
203	E1509A	Erhualian	EHL	Southeastern Chinese domestic pig	Male	60k	NA	16-noseq	0.979	12.9557	Haplotype constructing	Sequencing
204	E1546A	Erhualian	EHL	Southeastern Chinese domestic pig	Female	60k	NA	3062-noseq	0.976	11.9925	Haplotype constructing	Sequencing
205	E1554A	Erhualian	EHL	Southeastern Chinese domestic pig	Female	60k	NA	3104-noseq	0.9764	13.1691	Haplotype constructing	Sequencing
206	E1537A	Erhualian	EHL	Southeastern Chinese domestic pig	Male	60k	EHL4325	3062-noseq	0.9776	9.90721	Haplotype constructing	Sequencing
207	E1588A	Erhualian	EHL	Southeastern Chinese domestic pig	Female	60k	EHL5208	3062-noseq	0.9769	17.1712	Haplotype constructing	Sequencing
208	E2015A	Erhualian	EHL	Southeastern Chinese domestic pig	Male	60k	EHL1111	236-noseq	0.9779	10.4143	Haplotype constructing	Sequencing
209	E2037A	Erhualian	EHL	Southeastern Chinese domestic pig	Male	60k	EHL1111	1403-noseq	0.9782	10.9681	Haplotype constructing	Sequencing
210	E1521A	Erhualian	EHL	Southeastern Chinese domestic pig	Male	60k	EHL1205	16-noseq	0.9774	10.5934	Haplotype constructing	Sequencing
211	E2405A	Erhualian	EHL	Southeastern Chinese domestic pig	Male	60k	EHL1205	204-noseq	0.9774	10.0665	Haplotype constructing	Sequencing
212	E1539A	Erhualian	EHL	Southeastern Chinese domestic pig	Male	60k	EHL1205	3062-noseq	0.9775	10.4671	Haplotype constructing	Sequencing
213	E2434A	Erhualian	EHL	Southeastern Chinese domestic pig	Female	60k	EHL1205	3800-noseq	0.9758	12.4008	Haplotype constructing	Sequencing
214	E2433A	Erhualian	EHL	Southeastern Chinese domestic pig	Male	60k	EHL1205	3810-noseq	0.98	14.5763	Haplotype constructing	Sequencing
215	E1519A	Erhualian	EHL	Southeastern Chinese domestic pig	Male	60k	EHL2043	16-noseq	0.9794	12.978	Haplotype constructing	Sequencing
216	E2430A	Erhualian	EHL	Southeastern Chinese domestic pig	Female	60k	EHL2043	3060-noseq	0.9756	11.8062	Haplotype constructing	Sequencing
217	E1598A	Erhualian	EHL	Southeastern Chinese domestic pig	Female	60k	EHL2043	3062-noseq	0.9756	12.0495	Haplotype constructing	Sequencing
218	E2415A	Erhualian	EHL	Southeastern Chinese domestic pig	Male	60k	EHL2043	3810-noseq	0.9798	13.9385	Haplotype constructing	Sequencing
219	E2023A	Erhualian	EHL	Southeastern Chinese domestic pig	Male	60k	EHL2105	23-noseq	0.9791	11.4387	Haplotype constructing	Sequencing
220	E2084A	Erhualian	EHL	Southeastern Chinese domestic pig	Female	60k	EHL2105	310-noseq	0.9765	13.9001	Haplotype constructing	Sequencing
221	E2005A	Erhualian	EHL	Southeastern Chinese domestic pig	Male	60k	EHL2105	1026-noseq	0.979	12.5671	Haplotype constructing	Sequencing
222	E2480B	Erhualian	EHL	Southeastern Chinese domestic pig	Female	60k	NA	3008-noseq	0.9757	12.2212	Haplotype constructing	Sequencing
223	E2057A	Erhualian	EHL	Southeastern Chinese domestic pig	Male	60k	EHL1107	1118-noseq	0.9789	13.8437	Haplotype constructing	Sequencing
224	E2286A	Erhualian	EHL	Southeastern Chinese domestic pig	Female	60k	EHL1107	1200-noseq	0.9761	13.016	Haplotype constructing	Sequencing
225	E2087A	Erhualian	EHL	Southeastern Chinese domestic pig	Male	60k	EHL1107	1401-noseq	0.9786	12.1983	Haplotype constructing	Sequencing
226	E2231A	Erhualian	EHL	Southeastern Chinese domestic pig	Male	60k	EHL1107	9308-noseq	0.9795	13.5085	Haplotype constructing	Sequencing
227	E2493B	Erhualian	EHL	Southeastern Chinese domestic pig	Male	60k	EHL4325	3068-noseq	0.9784	11.318	Haplotype constructing	Sequencing
228	E1421B	Erhualian	EHL	Southeastern Chinese domestic pig	Male	60k	EHL1111	228-noseq	0.9783	11.6756	Haplotype constructing	Sequencing
229	E2269A	Erhualian	EHL	Southeastern Chinese domestic pig	Male	60k	EHL1111	1036-noseq	0.9794	13.7224	Haplotype constructing	Sequencing
230	E2259A	Erhualian	EHL	Southeastern Chinese domestic pig	Male	60k	EHL1111	1111-noseq	0.9794	11.9965	Haplotype constructing	Sequencing
231	E1458B	Erhualian	EHL	Southeastern Chinese domestic pig	Female	60k	EHL1111	1118-noseq	0.9761	12.4076	Haplotype constructing	Sequencing
232	E2249A	Erhualian	EHL	Southeastern Chinese domestic pig	Male	60k	EHL1111	1870-noseq	0.9792	13.7045	Haplotype constructing	Sequencing
233	E2219B	Erhualian	EHL	Southeastern Chinese domestic pig	Male	60k	EHL1111	6118-noseq	0.9785	11.9773	Haplotype constructing	Sequencing
234	E1444B	Erhualian	EHL	Southeastern Chinese domestic pig	Female	60k	EHL1201	1146-noseq	0.9759	11.9176	Haplotype constructing	Sequencing
235	E2290A	Erhualian	EHL	Southeastern Chinese domestic pig	Female	60k	EHL1201	1200-noseq	0.9755	11.5436	Haplotype constructing	Sequencing
236	E2232A	Erhualian	EHL	Southeastern Chinese domestic pig	Female	60k	EHL1201	1776-noseq	0.977	14.9075	Haplotype constructing	Sequencing
237	E2300A	Erhualian	EHL	Southeastern Chinese domestic pig	Female	60k	EHL1201	1836-noseq	0.9752	11.93	Haplotype constructing	Sequencing
238	E2097A	Erhualian	EHL	Southeastern Chinese domestic pig	Male	60k	EHL1201	1862-noseq	0.9793	12.7818	Haplotype constructing	Sequencing
239	E1459B	Erhualian	EHL	Southeastern Chinese domestic pig	Male	60k	EHL1201	1866-noseq	0.9797	13.9803	Haplotype constructing	Sequencing
240	E2296A	Erhualian	EHL	Southeastern Chinese domestic pig	Female	60k	EHL1201	10200-noseq	0.9761	11.9343	Haplotype constructing	Sequencing
241	E1415B	Erhualian	EHL	Southeastern Chinese domestic pig	Male	60k	EHL1107	136-noseq	0.9783	11.196	Haplotype constructing	Sequencing
242	E1477B	Erhualian	EHL	Southeastern Chinese domestic pig	Male	60k	EHL1107	271-noseq	0.9792	13.0782	Haplotype constructing	Sequencing
243	E1481B	Erhualian	EHL	Southeastern Chinese domestic pig	Male	NA	NA	NA	0.9795	11.2493	Haplotype constructing	Sequencing
244	E2281B	Erhualian	EHL	Southeastern Chinese domestic pig	Male	60k	EHL1111	1120-noseq	0.9777	10.5373	Haplotype constructing	Sequencing
245	E1436B	Erhualian	EHL	Southeastern Chinese domestic pig	Female	60k	EHL1111	1864-noseq	0.9759	11.9062	Haplotype constructing	Sequencing
246	E2293B	Erhualian	EHL	Southeastern Chinese domestic pig	Male	60k	EHL1111	1874-noseq	0.9801	14.8139	Haplotype constructing	Sequencing
247	E2064B	Erhualian	EHL	Southeastern Chinese domestic pig	Female	60k	EHL1111	6362-noseq	0.9764	13.0629	Haplotype constructing	Sequencing
248	E1452B	Erhualian	EHL	Southeastern Chinese domestic pig	Female	60k	EHL1201	NA	0.9758	11.5944	Haplotype constructing	Sequencing
249	E1485B	Erhualian	EHL	Southeastern Chinese domestic pig	Male	60k	EHL1201	1012-noseq	0.9797	12.7456	Haplotype constructing	Sequencing
250	E1443B	Erhualian	EHL	Southeastern Chinese domestic pig	Male	60k	EHL1201	1778-noseq	0.9792	12.1413	Haplotype constructing	Sequencing
251	E2095B	Erhualian	EHL	Southeastern Chinese domestic pig	Male	60k	EHL1201	1864-noseq	0.9789	11.1842	Haplotype constructing	Sequencing
252	E2291B	Erhualian	EHL	Southeastern Chinese domestic pig	Male	60k	EHL1201	1874-noseq	0.9789	11.367	Haplotype constructing	Sequencing
253	F0-90	Erhualian	EHL	Southeastern Chinese domestic pig	Female	60k	NA	NA	0.9758	11.6888	Haplotype constructing	Sequencing; Have published in Ai, et al., 2015, Nature genetics (Adaptation and possible ancient interspecies introgression in pigs identified by whole-genome sequencing)		SRA096093	https://www.ncbi.nlm.nih.gov/sra/?term=SRA096093
254	CB5-1	Erhualian	EHL	Southeastern Chinese domestic pig	Female	NA	NA	NA	0.9745	29.9546	Haplotype constructing	Sequencing
255	CB5-4	Erhualian	EHL	Southeastern Chinese domestic pig	Female	NA	NA	NA	0.974	24.8729	Haplotype constructing	Sequencing
256	CB10-1	Erhualian	EHL	Southeastern Chinese domestic pig	Female	NA	NA	NA	0.9764	27.9788	Haplotype constructing	Sequencing; Have published in Ai, et al., 2015, Nature genetics (Adaptation and possible ancient interspecies introgression in pigs identified by whole-genome sequencing)		SRA096093	https://www.ncbi.nlm.nih.gov/sra/?term=SRA096093
257	CB10-2	Erhualian	EHL	Southeastern Chinese domestic pig	Female	NA	NA	NA	0.9766	27.16	Haplotype constructing	Sequencing; Have published in Ai, et al., 2015, Nature genetics (Adaptation and possible ancient interspecies introgression in pigs identified by whole-genome sequencing)		SRA096093	https://www.ncbi.nlm.nih.gov/sra/?term=SRA096093
258	F0-38	Erhualian	EHL	Southeastern Chinese domestic pig	Female	60k	NA	NA	0.9771	24.0829	Haplotype constructing	Sequencing; Have published in Ai, et al., 2021, Molecular biology and evolution (Human-Mediated Admixture and Selection Shape the Diversity on the Modern Swine (Sus scrofa) Y Chromosomes)		PRJNA751703	https://www.ncbi.nlm.nih.gov/sra/?term=PRJNA751703
259	F0-52	Erhualian	EHL	Southeastern Chinese domestic pig	Female	60k	NA	NA	0.9772	25.3113	Haplotype constructing	Sequencing; Have published in Ai, et al., 2021, Molecular biology and evolution (Human-Mediated Admixture and Selection Shape the Diversity on the Modern Swine (Sus scrofa) Y Chromosomes)		PRJNA751703	https://www.ncbi.nlm.nih.gov/sra/?term=PRJNA751703
260	F0-54	Erhualian	EHL	Southeastern Chinese domestic pig	Female	60k	NA	NA	0.9772	24.9788	Haplotype constructing	Sequencing; Have published in Ai, et al., 2021, Molecular biology and evolution (Human-Mediated Admixture and Selection Shape the Diversity on the Modern Swine (Sus scrofa) Y Chromosomes)		PRJNA751703	https://www.ncbi.nlm.nih.gov/sra/?term=PRJNA751703
261	F0-58	Erhualian	EHL	Southeastern Chinese domestic pig	Female	60k	NA	NA	0.9775	25.7596	Haplotype constructing	Sequencing; Have published in Ai, et al., 2021, Molecular biology and evolution (Human-Mediated Admixture and Selection Shape the Diversity on the Modern Swine (Sus scrofa) Y Chromosomes)		PRJNA751703	https://www.ncbi.nlm.nih.gov/sra/?term=PRJNA751703
262	F0-68	Erhualian	EHL	Southeastern Chinese domestic pig	Female	60k	NA	NA	0.9777	25.2959	Haplotype constructing	Sequencing; Have published in Ai, et al., 2021, Molecular biology and evolution (Human-Mediated Admixture and Selection Shape the Diversity on the Modern Swine (Sus scrofa) Y Chromosomes)		PRJNA751703	https://www.ncbi.nlm.nih.gov/sra/?term=PRJNA751703
263	F0-74	Erhualian	EHL	Southeastern Chinese domestic pig	Female	60k	NA	NA	0.9775	26.0647	Haplotype constructing	Sequencing; Have published in Ai, et al., 2021, Molecular biology and evolution (Human-Mediated Admixture and Selection Shape the Diversity on the Modern Swine (Sus scrofa) Y Chromosomes)		PRJNA751703	https://www.ncbi.nlm.nih.gov/sra/?term=PRJNA751703
264	F0-94	Erhualian	EHL	Southeastern Chinese domestic pig	Female	60k	NA	NA	0.9789	35.8437	Haplotype constructing	Sequencing; Have published in Ai, et al., 2015, Nature genetics (Adaptation and possible ancient interspecies introgression in pigs identified by whole-genome sequencing)		SRA096093	https://www.ncbi.nlm.nih.gov/sra/?term=SRA096093
265	F0-124	Erhualian	EHL	Southeastern Chinese domestic pig	Female	60k	NA	NA	0.9787	36.4561	Haplotype constructing	Sequencing; Have published in Ai, et al., 2021, Molecular biology and evolution (Human-Mediated Admixture and Selection Shape the Diversity on the Modern Swine (Sus scrofa) Y Chromosomes)		PRJNA751703	https://www.ncbi.nlm.nih.gov/sra/?term=PRJNA751703
266	F0-126	Erhualian	EHL	Southeastern Chinese domestic pig	Female	60k	NA	NA	0.9772	25.5911	Haplotype constructing	Sequencing; Have published in Ai, et al., 2021, Molecular biology and evolution (Human-Mediated Admixture and Selection Shape the Diversity on the Modern Swine (Sus scrofa) Y Chromosomes)		PRJNA751703	https://www.ncbi.nlm.nih.gov/sra/?term=PRJNA751703
267	F0-142	Erhualian	EHL	Southeastern Chinese domestic pig	Female	60k	NA	NA	0.9773	25.3304	Haplotype constructing	Sequencing; Have published in Ai, et al., 2021, Molecular biology and evolution (Human-Mediated Admixture and Selection Shape the Diversity on the Modern Swine (Sus scrofa) Y Chromosomes)		PRJNA751703	https://www.ncbi.nlm.nih.gov/sra/?term=PRJNA751703
268	F0-146	Erhualian	EHL	Southeastern Chinese domestic pig	Female	60k	NA	NA	0.9772	24.9718	Haplotype constructing	Sequencing; Have published in Ai, et al., 2021, Molecular biology and evolution (Human-Mediated Admixture and Selection Shape the Diversity on the Modern Swine (Sus scrofa) Y Chromosomes)		PRJNA751703	https://www.ncbi.nlm.nih.gov/sra/?term=PRJNA751703
269	F0-174	Erhualian	EHL	Southeastern Chinese domestic pig	Female	60k	NA	NA	0.9771	25.4854	Haplotype constructing	Sequencing; Have published in Ai, et al., 2021, Molecular biology and evolution (Human-Mediated Admixture and Selection Shape the Diversity on the Modern Swine (Sus scrofa) Y Chromosomes)		PRJNA751703	https://www.ncbi.nlm.nih.gov/sra/?term=PRJNA751703
270	F0-196	Erhualian	EHL	Southeastern Chinese domestic pig	Female	60k	NA	NA	0.9772	25.445	Haplotype constructing	Sequencing; Have published in Ai, et al., 2021, Molecular biology and evolution (Human-Mediated Admixture and Selection Shape the Diversity on the Modern Swine (Sus scrofa) Y Chromosomes)		PRJNA751703	https://www.ncbi.nlm.nih.gov/sra/?term=PRJNA751703
271	F0-292	Erhualian	EHL	Southeastern Chinese domestic pig	Female	60k	NA	NA	0.9771	25.1042	Haplotype constructing	Sequencing; Have published in Ai, et al., 2021, Molecular biology and evolution (Human-Mediated Admixture and Selection Shape the Diversity on the Modern Swine (Sus scrofa) Y Chromosomes)		PRJNA751703	https://www.ncbi.nlm.nih.gov/sra/?term=PRJNA751703
272	F0-1190	Erhualian	EHL	Southeastern Chinese domestic pig	Female	60k	NA	NA	0.9774	25.2651	Haplotype constructing	Sequencing; Have published in Ai, et al., 2021, Molecular biology and evolution (Human-Mediated Admixture and Selection Shape the Diversity on the Modern Swine (Sus scrofa) Y Chromosomes)		PRJNA751703	https://www.ncbi.nlm.nih.gov/sra/?term=PRJNA751703
273	H1	Erhualian	EHL	Southeastern Chinese domestic pig	Male	NA	NA	NA	0.9806	25.4459	Haplotype constructing	Sequencing; Have published in Yang, H. et al., 2022, Nature (ABO genotype alters the gut microbiota by regulating GalNAc levels in pigs)		CRA006383	https://ngdc.cncb.ac.cn/gsa/browse/CRA006383
274	H6	Erhualian	EHL	Southeastern Chinese domestic pig	Female	NA	NA	NA	0.9773	24.8827	Haplotype constructing	Sequencing; Have published in Yang, H. et al., 2022, Nature (ABO genotype alters the gut microbiota by regulating GalNAc levels in pigs)		CRA006383	https://ngdc.cncb.ac.cn/gsa/browse/CRA006383
275	H7	Erhualian	EHL	Southeastern Chinese domestic pig	Male	NA	NA	NA	0.9804	24.622	Haplotype constructing	Sequencing; Have published in Yang, H. et al., 2022, Nature (ABO genotype alters the gut microbiota by regulating GalNAc levels in pigs)		CRA006383	https://ngdc.cncb.ac.cn/gsa/browse/CRA006383
276	H11	Erhualian	EHL	Southeastern Chinese domestic pig	Male	NA	NA	NA	0.9812	26.6525	Haplotype constructing	Sequencing; Have published in Yang, H. et al., 2022, Nature (ABO genotype alters the gut microbiota by regulating GalNAc levels in pigs)		CRA006383	https://ngdc.cncb.ac.cn/gsa/browse/CRA006383
277	H13	Erhualian	EHL	Southeastern Chinese domestic pig	Male	NA	NA	NA	0.9811	27.2413	Haplotype constructing	Sequencing; Have published in Yang, H. et al., 2022, Nature (ABO genotype alters the gut microbiota by regulating GalNAc levels in pigs)		CRA006383	https://ngdc.cncb.ac.cn/gsa/browse/CRA006383
278	H38	Erhualian	EHL	Southeastern Chinese domestic pig	Female	NA	NA	NA	0.9774	30.1954	Haplotype constructing	Sequencing; Have published in Yang, H. et al., 2022, Nature (ABO genotype alters the gut microbiota by regulating GalNAc levels in pigs)		CRA006383	https://ngdc.cncb.ac.cn/gsa/browse/CRA006383
279	s5162	Erhualian	EHL	Southeastern Chinese domestic pig	Female	NA	NA	NA	0.9752	9.71477	Haplotype constructing	Sequencing
280	s5164	Erhualian	EHL	Southeastern Chinese domestic pig	Female	NA	NA	NA	0.9746	9.48317	Haplotype constructing	Sequencing
281	s5166	Erhualian	EHL	Southeastern Chinese domestic pig	Female	NA	NA	NA	0.9754	10.0619	Haplotype constructing	Sequencing
282	s5170	Erhualian	EHL	Southeastern Chinese domestic pig	Female	NA	NA	NA	0.9758	11.6621	Haplotype constructing	Sequencing
283	s5188	Erhualian	EHL	Southeastern Chinese domestic pig	Female	NA	NA	NA	0.9754	10.5658	Haplotype constructing	Sequencing
284	s5190	Erhualian	EHL	Southeastern Chinese domestic pig	Female	NA	NA	NA	0.9754	11.4832	Haplotype constructing	Sequencing
285	s5192	Erhualian	EHL	Southeastern Chinese domestic pig	Female	NA	NA	NA	0.9757	10.7058	Haplotype constructing	Sequencing
286	s5196	Erhualian	EHL	Southeastern Chinese domestic pig	Female	NA	NA	NA	0.9745	9.97357	Haplotype constructing	Sequencing
287	s5292	Erhualian	EHL	Southeastern Chinese domestic pig	Female	NA	NA	NA	0.976	11.5549	Haplotype constructing	Sequencing
288	s5298	Erhualian	EHL	Southeastern Chinese domestic pig	Female	NA	NA	NA	0.9748	10.2996	Haplotype constructing	Sequencing
289	s5300	Erhualian	EHL	Southeastern Chinese domestic pig	Female	NA	NA	NA	0.9751	10.9805	Haplotype constructing	Sequencing
290	s5306	Erhualian	EHL	Southeastern Chinese domestic pig	Female	NA	NA	NA	0.9753	11.5675	Haplotype constructing	Sequencing
291	s5310	Erhualian	EHL	Southeastern Chinese domestic pig	Female	NA	NA	NA	0.9749	10.6854	Haplotype constructing	Sequencing
292	s5318	Erhualian	EHL	Southeastern Chinese domestic pig	Female	NA	NA	NA	0.9748	10.2478	Haplotype constructing	Sequencing
293	s5320	Erhualian	EHL	Southeastern Chinese domestic pig	Female	NA	NA	NA	0.975	10.1735	Haplotype constructing	Sequencing
294	s5324	Erhualian	EHL	Southeastern Chinese domestic pig	Female	NA	NA	NA	0.9754	10.4268	Haplotype constructing	Sequencing
295	s5326	Erhualian	EHL	Southeastern Chinese domestic pig	Female	NA	NA	NA	0.9762	12.0837	Haplotype constructing	Sequencing
296	s5330	Erhualian	EHL	Southeastern Chinese domestic pig	Female	NA	NA	NA	0.9743	9.68195	Haplotype constructing	Sequencing
297	s5332	Erhualian	EHL	Southeastern Chinese domestic pig	Female	NA	NA	NA	0.9751	10.4585	Haplotype constructing	Sequencing
298	s5386	Erhualian	EHL	Southeastern Chinese domestic pig	Female	NA	NA	NA	0.9769	14.2662	Haplotype constructing	Sequencing
299	s5388	Erhualian	EHL	Southeastern Chinese domestic pig	Female	NA	NA	NA	0.9753	10.2018	Haplotype constructing	Sequencing
300	s5390	Erhualian	EHL	Southeastern Chinese domestic pig	Female	NA	NA	NA	0.9762	12.6636	Haplotype constructing	Sequencing
301	s5392	Erhualian	EHL	Southeastern Chinese domestic pig	Female	NA	NA	NA	0.9764	13.0805	Haplotype constructing	Sequencing
302	s5394	Erhualian	EHL	Southeastern Chinese domestic pig	Female	NA	NA	NA	0.9759	11.0493	Haplotype constructing	Sequencing
303	s5398	Erhualian	EHL	Southeastern Chinese domestic pig	Female	NA	NA	NA	0.9762	12.6067	Haplotype constructing	Sequencing
304	s5400	Erhualian	EHL	Southeastern Chinese domestic pig	Female	NA	NA	NA	0.9748	9.99011	Haplotype constructing	Sequencing
305	s88948	Erhualian	EHL	Southeastern Chinese domestic pig	Male	NA	NA	NA	0.9789	11.4823	Haplotype constructing	Sequencing
306	s88951	Erhualian	EHL	Southeastern Chinese domestic pig	Male	NA	NA	NA	0.9786	11.4834	Haplotype constructing	Sequencing
307	s89059	Erhualian	EHL	Southeastern Chinese domestic pig	Male	NA	NA	NA	0.9786	10.234	Haplotype constructing	Sequencing
308	s89062	Erhualian	EHL	Southeastern Chinese domestic pig	Male	NA	NA	NA	0.9784	11.4027	Haplotype constructing	Sequencing
309	s89066	Erhualian	EHL	Southeastern Chinese domestic pig	Male	NA	NA	NA	0.9776	11.1086	Haplotype constructing	Sequencing
310	s89069	Erhualian	EHL	Southeastern Chinese domestic pig	Male	NA	NA	NA	0.9782	10.3349	Haplotype constructing	Sequencing
311	s89538	Erhualian	EHL	Southeastern Chinese domestic pig	Male	NA	NA	NA	0.9782	12.1184	Haplotype constructing	Sequencing
312	s89540	Erhualian	EHL	Southeastern Chinese domestic pig	Male	NA	NA	NA	0.9797	15.0957	Haplotype constructing	Sequencing
313	s89552	Erhualian	EHL	Southeastern Chinese domestic pig	Male	NA	NA	NA	0.9781	11.365	Haplotype constructing	Sequencing
314	s89553	Erhualian	EHL	Southeastern Chinese domestic pig	Male	NA	NA	NA	0.9782	11.1666	Haplotype constructing	Sequencing
315	s89554	Erhualian	EHL	Southeastern Chinese domestic pig	Male	NA	NA	NA	0.9775	10.4735	Haplotype constructing	Sequencing
316	s89555	Erhualian	EHL	Southeastern Chinese domestic pig	Male	NA	NA	NA	0.9783	10.9067	Haplotype constructing	Sequencing
317	s89563	Erhualian	EHL	Southeastern Chinese domestic pig	Male	NA	NA	NA	0.9787	12.2495	Haplotype constructing	Sequencing
318	s89566	Erhualian	EHL	Southeastern Chinese domestic pig	Male	NA	NA	NA	0.979	12.9648	Haplotype constructing	Sequencing
319	s89568	Erhualian	EHL	Southeastern Chinese domestic pig	Male	NA	NA	NA	0.9783	12.2652	Haplotype constructing	Sequencing
320	s108263	Erhualian	EHL	Southeastern Chinese domestic pig	Male	NA	NA	NA	0.9793	12.265	Haplotype constructing	Sequencing
321	s108771	Erhualian	EHL	Southeastern Chinese domestic pig	Male	NA	NA	NA	0.9779	10.0364	Haplotype constructing	Sequencing
322	s108772	Erhualian	EHL	Southeastern Chinese domestic pig	Male	NA	NA	NA	0.9781	10.3767	Haplotype constructing	Sequencing
323	s108775	Erhualian	EHL	Southeastern Chinese domestic pig	Male	NA	NA	NA	0.9777	10.3477	Haplotype constructing	Sequencing
324	s108778	Erhualian	EHL	Southeastern Chinese domestic pig	Male	NA	NA	NA	0.9781	10.7918	Haplotype constructing	Sequencing
325	s108781	Erhualian	EHL	Southeastern Chinese domestic pig	Male	NA	NA	NA	0.9777	10.074	Haplotype constructing	Sequencing
326	F0-202	Erhualian	EHL	Southeastern Chinese domestic pig	Female	NA	NA	NA	0.5922	1.9828	Imputed	Sequencing; Have published in Ai, et al., 2015, Nature genetics (Adaptation and possible ancient interspecies introgression in pigs identified by whole-genome sequencing)	Only using data from one cell	SRA096093	https://www.ncbi.nlm.nih.gov/sra/?term=SRA096093
327	s5160	Erhualian	EHL	Southeastern Chinese domestic pig	Female	NA	NA	NA	0.9747	9.30969	Imputed	Sequencing
328	s5176	Erhualian	EHL	Southeastern Chinese domestic pig	Female	NA	NA	NA	0.973	8.0045	Imputed	Sequencing
329	s5194	Erhualian	EHL	Southeastern Chinese domestic pig	Female	NA	NA	NA	0.9731	8.80686	Imputed	Sequencing
330	s5302	Erhualian	EHL	Southeastern Chinese domestic pig	Female	NA	NA	NA	0.9734	9.0431	Imputed	Sequencing
331	s5304	Erhualian	EHL	Southeastern Chinese domestic pig	Female	NA	NA	NA	0.972	7.69531	Imputed	Sequencing
332	s5308	Erhualian	EHL	Southeastern Chinese domestic pig	Female	NA	NA	NA	0.9718	7.68389	Imputed	Sequencing
333	s5322	Erhualian	EHL	Southeastern Chinese domestic pig	Female	NA	NA	NA	0.9747	9.45449	Imputed	Sequencing
334	s5328	Erhualian	EHL	Southeastern Chinese domestic pig	Female	NA	NA	NA	0.9741	9.44077	Imputed	Sequencing
335	s5382	Erhualian	EHL	Southeastern Chinese domestic pig	Female	NA	NA	NA	0.9746	8.84972	Imputed	Sequencing
336	s5384	Erhualian	EHL	Southeastern Chinese domestic pig	Female	NA	NA	NA	0.9744	9.1399	Imputed	Sequencing
337	s5396	Erhualian	EHL	Southeastern Chinese domestic pig	Female	NA	NA	NA	0.9736	8.28211	Imputed	Sequencing
338	s5402	Erhualian	EHL	Southeastern Chinese domestic pig	Female	NA	NA	NA	0.9743	9.09753	Imputed	Sequencing
339	s59551	Erhualian	EHL	Southeastern Chinese domestic pig	Male	NA	NA	NA	0.9764	9.44467	Imputed	Sequencing
340	s89061	Erhualian	EHL	Southeastern Chinese domestic pig	Male	NA	NA	NA	0.9771	8.93191	Imputed	Sequencing
341	s89544	Erhualian	EHL	Southeastern Chinese domestic pig	Male	NA	NA	NA	0.9757	8.89547	Imputed	Sequencing
342	s89556	Erhualian	EHL	Southeastern Chinese domestic pig	Male	NA	NA	NA	0.9762	9.23008	Imputed	Sequencing
343	s89562	Erhualian	EHL	Southeastern Chinese domestic pig	Male	NA	NA	NA	0.9764	9.17731	Imputed	Sequencing
344	s89563b	Erhualian	EHL	Southeastern Chinese domestic pig	Male	NA	NA	NA	0.9766	9.30566	Imputed	Sequencing
345	s89567	Erhualian	EHL	Southeastern Chinese domestic pig	Male	NA	NA	NA	0.9765	8.97232	Imputed	Sequencing
346	s108776	Erhualian	EHL	Southeastern Chinese domestic pig	Male	NA	NA	NA	0.9768	9.14779	Imputed	Sequencing
347	s108779	Erhualian	EHL	Southeastern Chinese domestic pig	Male	NA	NA	NA	0.9772	9.31946	Imputed	Sequencing
348	A18375	European Russia wild pig	ERSW	European wild pig	Male	NA	NA	NA	0.9802	34.4732	Haplotype constructing	Sequencing
349	I18397	European Russia wild pig	ERSW	European wild pig	Male	NA	NA	NA	0.9812	37.6603	Haplotype constructing	Sequencing
350	K18425	European Russia wild pig	ERSW	European wild pig	Male	NA	NA	NA	0.982	31.3773	Haplotype constructing	Sequencing
351	L18388	European Russia wild pig	ERSW	European wild pig	Male	NA	NA	NA	0.9794	35.3111	Haplotype constructing	Sequencing
352	N18352	European Russia wild pig	ERSW	European wild pig	Male	NA	NA	NA	0.982	29.4289	Haplotype constructing	Sequencing
353	C-02-F1-198	Eurarian Crossbred	F1	Eurarian crossbred pig	Female	50k	F0-75	F0-126	0.9788	16.0992	Haplotype constructing	Sequencing
354	C-02-F1-46	Eurarian Crossbred	F1	Eurarian crossbred pig	Female	NA	NA	NA	0.9748	10.4895	Haplotype constructing	Sequencing
355	C-02-F1-49	Eurarian Crossbred	F1	Eurarian crossbred pig	Male	50k	F0-75	F0-94	0.9798	10.1539	Haplotype constructing	Sequencing
356	C-02-F1-50	Eurarian Crossbred	F1	Eurarian crossbred pig	Female	NA	NA	NA	0.9756	12.1334	Haplotype constructing	Sequencing
357	C-02-F1-68	Eurarian Crossbred	F1	Eurarian crossbred pig	Male	NA	NA	NA	0.9798	11.1033	Haplotype constructing	Sequencing
358	C-02-F1-72	Eurarian Crossbred	F1	Eurarian crossbred pig	Female	50k	F0-75	F0-94	0.9778	11.0207	Haplotype constructing	Sequencing
359	C-02-F1-74	Eurarian Crossbred	F1	Eurarian crossbred pig	Female	50k	F0-75	F0-94	0.9776	11.3942	Haplotype constructing	Sequencing
360	C-02-F1-75	Eurarian Crossbred	F1	Eurarian crossbred pig	Male	50k	F0-75	F0-94	0.9801	10.9572	Haplotype constructing	Sequencing
361	C-02-F1-76	Eurarian Crossbred	F1	Eurarian crossbred pig	Female	50k	F0-75	F0-196	0.9781	11.4322	Haplotype constructing	Sequencing
362	C-02-F1-78	Eurarian Crossbred	F1	Eurarian crossbred pig	Female	50k	F0-75	F0-196	0.9774	10.7609	Haplotype constructing	Sequencing
363	C-02-F1-80	Eurarian Crossbred	F1	Eurarian crossbred pig	Female	50k	F0-75	F0-196	0.9774	11.0773	Haplotype constructing	Sequencing
364	C-02-F1-82	Eurarian Crossbred	F1	Eurarian crossbred pig	Female	50k	F0-75	F0-196	0.9781	13.7659	Haplotype constructing	Sequencing
365	C-02-F1-88	Eurarian Crossbred	F1	Eurarian crossbred pig	Female	50k	F0-75	F0-196	0.9778	12.3691	Haplotype constructing	Sequencing
366	C-02-F1-90	Eurarian Crossbred	F1	Eurarian crossbred pig	Female	50k	F0-75	F0-292	0.9774	11.0911	Haplotype constructing	Sequencing
367	C-02-F1-94	Eurarian Crossbred	F1	Eurarian crossbred pig	Female	50k	F0-75	F0-292	0.9776	12.5428	Haplotype constructing	Sequencing
368	C-02-F1-106	Eurarian Crossbred	F1	Eurarian crossbred pig	Female	50k	F0-75	F0-292	0.9778	13.4755	Haplotype constructing	Sequencing
369	C-02-F1-108	Eurarian Crossbred	F1	Eurarian crossbred pig	Female	50k	F0-75	F0-38	0.978	13.005	Haplotype constructing	Sequencing
370	C-02-F1-112	Eurarian Crossbred	F1	Eurarian crossbred pig	Female	50k	F0-75	F0-38	0.9782	13.1028	Haplotype constructing	Sequencing
371	C-02-F1-114	Eurarian Crossbred	F1	Eurarian crossbred pig	Female	50k	F0-75	F0-38	0.978	12.3015	Haplotype constructing	Sequencing
372	C-02-F1-118	Eurarian Crossbred	F1	Eurarian crossbred pig	Female	50k	F0-75	F0-38	0.9785	13.1076	Haplotype constructing	Sequencing
373	C-02-F1-126	Eurarian Crossbred	F1	Eurarian crossbred pig	Female	50k	F0-75	F0-174	0.9782	13.1278	Haplotype constructing	Sequencing
374	C-02-F1-128	Eurarian Crossbred	F1	Eurarian crossbred pig	Female	50k	F0-75	F0-54	0.9769	10.5832	Haplotype constructing	Sequencing
375	C-02-F1-130	Eurarian Crossbred	F1	Eurarian crossbred pig	Female	50k	F0-75	F0-54	0.9781	14.0518	Haplotype constructing	Sequencing
376	C-02-F1-134	Eurarian Crossbred	F1	Eurarian crossbred pig	Female	50k	F0-75	F0-54	0.9778	12.217	Haplotype constructing	Sequencing
377	C-02-F1-142	Eurarian Crossbred	F1	Eurarian crossbred pig	Female	50k	F0-75	F0-52	0.9776	11.8411	Haplotype constructing	Sequencing
378	C-02-F1-148	Eurarian Crossbred	F1	Eurarian crossbred pig	Female	50k	F0-75	F0-52	0.9773	12.2212	Haplotype constructing	Sequencing
379	C-02-F1-154	Eurarian Crossbred	F1	Eurarian crossbred pig	Female	50k	F0-75	F0-142	0.9773	12.0923	Haplotype constructing	Sequencing
380	C-02-F1-158	Eurarian Crossbred	F1	Eurarian crossbred pig	Female	50k	F0-75	F0-142	0.9778	12.3848	Haplotype constructing	Sequencing
381	C-02-F1-162	Eurarian Crossbred	F1	Eurarian crossbred pig	Female	50k	F0-75	F0-142	0.9769	10.7156	Haplotype constructing	Sequencing
382	C-02-F1-166	Eurarian Crossbred	F1	Eurarian crossbred pig	Female	50k	F0-75	F0-146	0.9783	13.0708	Haplotype constructing	Sequencing
383	C-02-F1-170	Eurarian Crossbred	F1	Eurarian crossbred pig	Female	50k	F0-75	F0-146	0.9778	12.4863	Haplotype constructing	Sequencing
384	C-02-F1-192	Eurarian Crossbred	F1	Eurarian crossbred pig	Female	50k	F0-75	F0-68	0.9779	12.5331	Haplotype constructing	Sequencing
385	C-02-F1-174	Eurarian Crossbred	F1	Eurarian crossbred pig	Female	50k	F0-75	F0-126	0.978	12.9933	Haplotype constructing	Sequencing
386	C-02-F1-196	Eurarian Crossbred	F1	Eurarian crossbred pig	Female	50k	F0-75	F0-1190	0.9785	14.3887	Haplotype constructing	Sequencing
387	C-04-F1-17	Eurarian Crossbred	F1	Eurarian crossbred pig	Male	50k	F0-73	F0-90	0.9815	13.9916	Haplotype constructing	Sequencing
388	C-04-F1-23	Eurarian Crossbred	F1	Eurarian crossbred pig	Male	50k	F0-75	F0-74	0.981	12.5908	Haplotype constructing	Sequencing
389	C-04-F1-29	Eurarian Crossbred	F1	Eurarian crossbred pig	Male	50k	F0-75	F0-74	0.981	13.1972	Haplotype constructing	Sequencing
390	C-03-F1-32	Eurarian Crossbred	F1	Eurarian crossbred pig	Female	50k	F0-73	F0-90	0.9787	14.6042	Haplotype constructing	Sequencing
391	C-01-F1-92	Eurarian Crossbred	F1	Eurarian crossbred pig	Female	50k	F0-75	F0-292	0.978	12.4528	Haplotype constructing	Sequencing
392	P-05-F1-96	Eurarian Crossbred	F1	Eurarian crossbred pig	Female	50k	F0-75	F0-292	0.9778	11.7952	Haplotype constructing	Sequencing
393	C-03-F1-182	Eurarian Crossbred	F1	Eurarian crossbred pig	Female	50k	F0-75	F0-68	0.9787	16.1686	Haplotype constructing	Sequencing
394	F1-35	Eurarian Crossbred	F1	Eurarian crossbred pig	Male	50k	F0-73	F0-58	0.9823	21.955	Haplotype constructing	Sequencing; Have published in Zhang, et al., 2022, Genomics, Proteomics & Bioinformatics (Revisiting the Evolutionary History of Pigs via De Novo Mutation Rate Estimation in A Three-generation Pedigree)		CRR325234	https://ngdc.cncb.ac.cn/gsa/browse/CRA005031/CRR325234
395	F1-41	Eurarian Crossbred	F1	Eurarian crossbred pig	Male	50k	F0-73	F0-202	0.9821	39.8603	Haplotype constructing	Sequencing
396	F1-180	Eurarian Crossbred	F1	Eurarian crossbred pig	Female	50k	F0-75	F0-68	0.9796	24.1926	Haplotype constructing	Sequencing; Have published in Zhang, et al., 2022, Genomics, Proteomics & Bioinformatics (Revisiting the Evolutionary History of Pigs via De Novo Mutation Rate Estimation in A Three-generation Pedigree)		CRR325233	https://ngdc.cncb.ac.cn/gsa/browse/CRA005031/CRR325233
397	453	Eurarian Crossbred	F2	Eurarian crossbred pig	Male	50k	C-04-F1-29	F1-64-noseq	0.9827	35.6332	Haplotype constructing	Sequencing
398	455	Eurarian Crossbred	F2	Eurarian crossbred pig	Male	50k	C-04-F1-29	F1-64-noseq	0.9825	25.0328	Haplotype constructing	Sequencing
399	457	Eurarian Crossbred	F2	Eurarian crossbred pig	Male	50k	C-04-F1-29	F1-64-noseq	0.9827	29.5624	Haplotype constructing	Sequencing
400	461	Eurarian Crossbred	F2	Eurarian crossbred pig	Male	50k	C-04-F1-29	F1-64-noseq	0.9825	26.5597	Haplotype constructing	Sequencing
401	475	Eurarian Crossbred	F2	Eurarian crossbred pig	Male	50k	C-04-F1-29	F1-58-noseq	0.9826	33.4963	Haplotype constructing	Sequencing
402	477	Eurarian Crossbred	F2	Eurarian crossbred pig	Male	50k	C-04-F1-29	F1-58-noseq	0.9828	28.5788	Haplotype constructing	Sequencing
403	479	Eurarian Crossbred	F2	Eurarian crossbred pig	Male	50k	C-04-F1-29	F1-58-noseq	0.9833	36.5148	Haplotype constructing	Sequencing
404	481	Eurarian Crossbred	F2	Eurarian crossbred pig	Male	50k	C-04-F1-29	F1-58-noseq	0.9829	26.0403	Haplotype constructing	Sequencing
405	483	Eurarian Crossbred	F2	Eurarian crossbred pig	Male	50k	C-04-F1-29	F1-58-noseq	0.9831	30.9227	Haplotype constructing	Sequencing
406	485	Eurarian Crossbred	F2	Eurarian crossbred pig	Male	50k	C-04-F1-29	F1-58-noseq	0.9826	33.2654	Haplotype constructing	Sequencing
407	487	Eurarian Crossbred	F2	Eurarian crossbred pig	Male	50k	C-04-F1-29	F1-58-noseq	0.9824	31.2153	Haplotype constructing	Sequencing
408	489	Eurarian Crossbred	F2	Eurarian crossbred pig	Male	50k	C-04-F1-29	F1-58-noseq	0.9825	30.735	Haplotype constructing	Sequencing
409	1309	Eurarian Crossbred	F2	Eurarian crossbred pig	Male	50k	C-04-F1-29	C-02-F1-50-noseq	0.9825	31.9871	Haplotype constructing	Sequencing
410	1311	Eurarian Crossbred	F2	Eurarian crossbred pig	Male	50k	C-04-F1-29	C-02-F1-50-noseq	0.9831	31.1182	Haplotype constructing	Sequencing
411	1313	Eurarian Crossbred	F2	Eurarian crossbred pig	Male	50k	C-04-F1-29	C-02-F1-50-noseq	0.9828	34.657	Haplotype constructing	Sequencing
412	1314	Eurarian Crossbred	F2	Eurarian crossbred pig	Female	50k	C-04-F1-29	C-02-F1-50-noseq	0.9786	26.2963	Haplotype constructing	Sequencing
413	1315	Eurarian Crossbred	F2	Eurarian crossbred pig	Male	50k	C-04-F1-29	C-02-F1-50-noseq	0.9829	29.9899	Haplotype constructing	Sequencing
414	1316	Eurarian Crossbred	F2	Eurarian crossbred pig	Female	50k	C-04-F1-29	C-02-F1-50-noseq	0.9794	33.4902	Haplotype constructing	Sequencing
415	1321	Eurarian Crossbred	F2	Eurarian crossbred pig	Male	50k	C-04-F1-29	C-02-F1-50-noseq	0.9829	28.9662	Haplotype constructing	Sequencing
416	1358	Eurarian Crossbred	F2	Eurarian crossbred pig	Female	50k	C-04-F1-29	F1-64-noseq	0.9794	54.2889	Haplotype constructing	Sequencing
417	1360	Eurarian Crossbred	F2	Eurarian crossbred pig	Female	50k	C-04-F1-29	F1-64-noseq	0.9795	47.4444	Haplotype constructing	Sequencing
418	1362	Eurarian Crossbred	F2	Eurarian crossbred pig	Female	50k	C-04-F1-29	F1-64-noseq	0.9792	45.897	Haplotype constructing	Sequencing
419	1364	Eurarian Crossbred	F2	Eurarian crossbred pig	Female	50k	C-04-F1-29	F1-64-noseq	0.9797	58.8738	Haplotype constructing	Sequencing
420	1366	Eurarian Crossbred	F2	Eurarian crossbred pig	Female	50k	C-04-F1-29	F1-64-noseq	0.9793	44.3008	Haplotype constructing	Sequencing
421	1368	Eurarian Crossbred	F2	Eurarian crossbred pig	Female	50k	C-04-F1-29	F1-64-noseq	0.9792	48.9409	Haplotype constructing	Sequencing
422	1375	Eurarian Crossbred	F2	Eurarian crossbred pig	Male	50k	C-04-F1-29	F1-64-noseq	0.9834	57.4022	Haplotype constructing	Sequencing
423	1377	Eurarian Crossbred	F2	Eurarian crossbred pig	Male	50k	C-04-F1-29	F1-64-noseq	0.9829	44.7445	Haplotype constructing	Sequencing
424	1379	Eurarian Crossbred	F2	Eurarian crossbred pig	Male	50k	C-04-F1-29	F1-64-noseq	0.9826	46.1452	Haplotype constructing	Sequencing
425	1381	Eurarian Crossbred	F2	Eurarian crossbred pig	Male	50k	C-04-F1-29	F1-64-noseq	0.9833	49.4126	Haplotype constructing	Sequencing
426	1383	Eurarian Crossbred	F2	Eurarian crossbred pig	Male	50k	C-04-F1-29	F1-64-noseq	0.9834	50.3375	Haplotype constructing	Sequencing
427	1389	Eurarian Crossbred	F2	Eurarian crossbred pig	Male	50k	C-04-F1-29	F1-64-noseq	0.9834	47.9984	Haplotype constructing	Sequencing
428	1391	Eurarian Crossbred	F2	Eurarian crossbred pig	Male	50k	C-04-F1-29	F1-64-noseq	0.9836	47.7159	Haplotype constructing	Sequencing
429	1426	Eurarian Crossbred	F2	Eurarian crossbred pig	Female	50k	C-04-F1-29	F1-58-noseq	0.9793	44.3686	Haplotype constructing	Sequencing
430	1428	Eurarian Crossbred	F2	Eurarian crossbred pig	Female	50k	C-04-F1-29	F1-58-noseq	0.9799	64.7502	Haplotype constructing	Sequencing
431	1430	Eurarian Crossbred	F2	Eurarian crossbred pig	Female	50k	C-04-F1-29	F1-58-noseq	0.9802	61.5958	Haplotype constructing	Sequencing
432	1432	Eurarian Crossbred	F2	Eurarian crossbred pig	Female	50k	C-04-F1-29	F1-58-noseq	0.9797	49.5082	Haplotype constructing	Sequencing
433	1436	Eurarian Crossbred	F2	Eurarian crossbred pig	Female	50k	C-04-F1-29	F1-58-noseq	0.9799	47.419	Haplotype constructing	Sequencing
434	1438	Eurarian Crossbred	F2	Eurarian crossbred pig	Female	50k	C-04-F1-29	F1-58-noseq	0.9797	46.0967	Haplotype constructing	Sequencing
435	1496	Eurarian Crossbred	F2	Eurarian crossbred pig	Female	50k	C-04-F1-29	F1-70-noseq	0.98	52.6295	Haplotype constructing	Sequencing
436	1498	Eurarian Crossbred	F2	Eurarian crossbred pig	Female	50k	C-04-F1-29	F1-70-noseq	0.9793	28.0265	Haplotype constructing	Sequencing
437	1500	Eurarian Crossbred	F2	Eurarian crossbred pig	Female	50k	C-04-F1-29	F1-70-noseq	0.9792	26.6784	Haplotype constructing	Sequencing
438	1502	Eurarian Crossbred	F2	Eurarian crossbred pig	Female	50k	C-04-F1-29	F1-70-noseq	0.979	25.7701	Haplotype constructing	Sequencing
439	1504	Eurarian Crossbred	F2	Eurarian crossbred pig	Female	50k	C-04-F1-29	F1-70-noseq	0.9789	28.0781	Haplotype constructing	Sequencing
440	1530	Eurarian Crossbred	F2	Eurarian crossbred pig	Female	50k	C-04-F1-29	C-02-F1-46-noseq	0.979	30.9427	Haplotype constructing	Sequencing
441	1532	Eurarian Crossbred	F2	Eurarian crossbred pig	Female	50k	C-04-F1-29	C-02-F1-46-noseq	0.979	27.9334	Haplotype constructing	Sequencing
442	1534	Eurarian Crossbred	F2	Eurarian crossbred pig	Female	50k	C-04-F1-29	C-02-F1-46-noseq	0.9784	27.8181	Haplotype constructing	Sequencing
443	1536	Eurarian Crossbred	F2	Eurarian crossbred pig	Female	50k	C-04-F1-29	C-02-F1-46-noseq	0.9787	26.1023	Haplotype constructing	Sequencing
444	1538	Eurarian Crossbred	F2	Eurarian crossbred pig	Female	50k	C-04-F1-29	C-02-F1-46-noseq	0.9792	24.7271	Haplotype constructing	Sequencing
445	1540	Eurarian Crossbred	F2	Eurarian crossbred pig	Female	50k	C-04-F1-29	C-02-F1-46-noseq	0.9793	25.994	Haplotype constructing	Sequencing
446	F2-1135	Eurarian Crossbred	F2	Eurarian crossbred pig	Male	50k	F1-35	F1-180	0.9822	24.7691	Haplotype constructing	Sequencing
447	F2-1139	Eurarian Crossbred	F2	Eurarian crossbred pig	Male	50k	F1-35	F1-180	0.982	21.1098	Haplotype constructing	Sequencing
448	F2-1143	Eurarian Crossbred	F2	Eurarian crossbred pig	Male	50k	F1-35	F1-180	0.9822	44.6932	Haplotype constructing	Sequencing
449	3103	Eurarian Crossbred	F3	Eurarian crossbred pig	Male	50k	NA	NA	0.9783	10.6677	Haplotype constructing	Sequencing
450	3105	Eurarian Crossbred	F3	Eurarian crossbred pig	Male	50k	NA	NA	0.9798	13.8768	Haplotype constructing	Sequencing
451	3107	Eurarian Crossbred	F3	Eurarian crossbred pig	Male	50k	NA	NA	0.9774	10.037	Haplotype constructing	Sequencing
452	3109	Eurarian Crossbred	F3	Eurarian crossbred pig	Male	50k	NA	NA	0.978	11.3132	Haplotype constructing	Sequencing
453	3111	Eurarian Crossbred	F3	Eurarian crossbred pig	Male	50k	NA	NA	0.9807	17.5847	Haplotype constructing	Sequencing
454	3589	Eurarian Crossbred	F3	Eurarian crossbred pig	Male	50k	NA	NA	0.9795	12.1614	Haplotype constructing	Sequencing
455	3591	Eurarian Crossbred	F3	Eurarian crossbred pig	Male	50k	NA	NA	0.978	10.101	Haplotype constructing	Sequencing
456	3593	Eurarian Crossbred	F3	Eurarian crossbred pig	Male	50k	NA	NA	0.9787	10.6629	Haplotype constructing	Sequencing
457	3597	Eurarian Crossbred	F3	Eurarian crossbred pig	Male	50k	NA	NA	0.9796	11.549	Haplotype constructing	Sequencing
458	3630	Eurarian Crossbred	F3	Eurarian crossbred pig	Female	50k	NA	NA	0.9761	13.185	Haplotype constructing	Sequencing
459	3618	Eurarian Crossbred	F3	Eurarian crossbred pig	Female	50k	NA	NA	0.9757	12.3032	Haplotype constructing	Sequencing
460	3620	Eurarian Crossbred	F3	Eurarian crossbred pig	Female	50k	NA	NA	0.9763	13.9136	Haplotype constructing	Sequencing
461	3624	Eurarian Crossbred	F3	Eurarian crossbred pig	Female	50k	NA	NA	0.977	13.2495	Haplotype constructing	Sequencing
462	3622	Eurarian Crossbred	F3	Eurarian crossbred pig	Female	50k	NA	NA	0.9772	12.5308	Haplotype constructing	Sequencing
463	3626	Eurarian Crossbred	F3	Eurarian crossbred pig	Female	50k	NA	NA	0.9763	12.4086	Haplotype constructing	Sequencing
464	3725	Eurarian Crossbred	F3	Eurarian crossbred pig	Male	50k	NA	NA	0.9799	11.9863	Haplotype constructing	Sequencing
465	3744	Eurarian Crossbred	F3	Eurarian crossbred pig	Female	50k	NA	NA	0.9771	11.9559	Haplotype constructing	Sequencing
466	3729	Eurarian Crossbred	F3	Eurarian crossbred pig	Male	50k	NA	NA	0.9811	12.3231	Haplotype constructing	Sequencing
467	3748	Eurarian Crossbred	F3	Eurarian crossbred pig	Female	50k	NA	NA	0.9776	13.7587	Haplotype constructing	Sequencing
468	3765	Eurarian Crossbred	F3	Eurarian crossbred pig	Male	50k	NA	NA	0.9802	13.0302	Haplotype constructing	Sequencing
469	3727	Eurarian Crossbred	F3	Eurarian crossbred pig	Male	50k	NA	NA	0.9806	13.2114	Haplotype constructing	Sequencing
470	3746	Eurarian Crossbred	F3	Eurarian crossbred pig	Female	50k	NA	NA	0.9772	13.1895	Haplotype constructing	Sequencing
471	3750	Eurarian Crossbred	F3	Eurarian crossbred pig	Female	50k	NA	NA	0.9766	10.9759	Haplotype constructing	Sequencing
472	3767	Eurarian Crossbred	F3	Eurarian crossbred pig	Male	50k	NA	NA	0.9794	11.7056	Haplotype constructing	Sequencing
473	3731	Eurarian Crossbred	F3	Eurarian crossbred pig	Male	50k	NA	NA	0.9806	12.0927	Haplotype constructing	Sequencing
474	3796	Eurarian Crossbred	F3	Eurarian crossbred pig	Female	50k	NA	NA	0.9764	13.1833	Haplotype constructing	Sequencing
475	3733	Eurarian Crossbred	F3	Eurarian crossbred pig	Male	50k	NA	NA	0.9804	12.3374	Haplotype constructing	Sequencing
476	3752	Eurarian Crossbred	F3	Eurarian crossbred pig	Female	50k	NA	NA	0.9774	13.7327	Haplotype constructing	Sequencing
477	3769	Eurarian Crossbred	F3	Eurarian crossbred pig	Male	50k	NA	NA	0.9801	12.5979	Haplotype constructing	Sequencing
478	3794	Eurarian Crossbred	F3	Eurarian crossbred pig	Female	50k	NA	NA	0.9757	11.7124	Haplotype constructing	Sequencing
479	3754	Eurarian Crossbred	F3	Eurarian crossbred pig	Female	50k	NA	NA	0.9771	12.5998	Haplotype constructing	Sequencing
480	3771	Eurarian Crossbred	F3	Eurarian crossbred pig	Male	50k	NA	NA	0.9799	11.2703	Haplotype constructing	Sequencing
481	3773	Eurarian Crossbred	F3	Eurarian crossbred pig	Male	50k	NA	NA	0.9797	12.1664	Haplotype constructing	Sequencing
482	3240	Eurarian Crossbred	F3	Eurarian crossbred pig	Female	50k	NA	NA	0.9772	13.0677	Haplotype constructing	Sequencing
483	3252	Eurarian Crossbred	F3	Eurarian crossbred pig	Female	50k	NA	NA	0.9771	14.9316	Haplotype constructing	Sequencing
484	3250	Eurarian Crossbred	F3	Eurarian crossbred pig	Female	50k	NA	NA	0.9774	15.8872	Haplotype constructing	Sequencing
485	3254	Eurarian Crossbred	F3	Eurarian crossbred pig	Female	50k	NA	NA	0.9762	11.2486	Haplotype constructing	Sequencing
486	3242	Eurarian Crossbred	F3	Eurarian crossbred pig	Female	50k	NA	NA	0.9762	11.5954	Haplotype constructing	Sequencing
487	3255	Eurarian Crossbred	F3	Eurarian crossbred pig	Male	50k	NA	NA	0.9778	10.2423	Haplotype constructing	Sequencing
488	3244	Eurarian Crossbred	F3	Eurarian crossbred pig	Female	50k	NA	NA	0.9763	11.2659	Haplotype constructing	Sequencing
489	3258	Eurarian Crossbred	F3	Eurarian crossbred pig	Female	50k	NA	NA	0.9775	17.8828	Haplotype constructing	Sequencing
490	3248	Eurarian Crossbred	F3	Eurarian crossbred pig	Female	50k	NA	NA	0.9754	11.1601	Haplotype constructing	Sequencing
491	3246	Eurarian Crossbred	F3	Eurarian crossbred pig	Female	50k	NA	NA	0.9744	10.57	Haplotype constructing	Sequencing
492	451	Eurarian Crossbred	F3	Eurarian crossbred pig	Male	50k	C-04-F1-29	F1-64-noseq	0.9826	36.1852	Haplotype constructing	Sequencing
493	3595	Eurarian Crossbred	F3	Eurarian crossbred pig	Male	NA	NA	NA	0.9802	13.0922	Imputed	Sequencing
494	ERR977244	Gloucester old Spot	GOS	European domestic pig	Female	NA	NA	NA	0.9782	17.5678	Haplotype constructing	Frantz, et al., 2015, Nature genetics (Evidence of long-term gene flow and selection during domestication from analyses of Eurasian wild and domestic pig genomes)	Only downloaded one Run	ERR977244	https://www.ncbi.nlm.nih.gov/sra/?term=ERR977244
495	ERR977359	Greece wild pig	GRW	NA	Female	NA	NA	NA	0.9696	9.56875	filtered	Frantz, et al., 2015, Nature genetics (Evidence of long-term gene flow and selection during domestication from analyses of Eurasian wild and domestic pig genomes)	Only downloaded one Run	ERR977359	https://www.ncbi.nlm.nih.gov/sra/?term=ERR977359
496	ERR977362	Greece wild pig	GRW	NA	Female	NA	NA	NA	0.9754	10.3437	filtered	Frantz, et al., 2015, Nature genetics (Evidence of long-term gene flow and selection during domestication from analyses of Eurasian wild and domestic pig genomes)	Only downloaded one Run	ERR977362	https://www.ncbi.nlm.nih.gov/sra/?term=ERR977362
497	CB5-2	Gansu Tibetan	GST	Southeastern Chinese domestic pig	Female	NA	NA	NA	0.9766	27.773	Haplotype constructing	Sequencing
498	CB5-3	Gansu Tibetan	GST	Southeastern Chinese domestic pig	Female	NA	NA	NA	0.9739	24.7152	Haplotype constructing	Sequencing
499	CB5-5	Gansu Tibetan	GST	Southeastern Chinese domestic pig	Male	NA	NA	NA	0.9769	25.9148	Haplotype constructing	Sequencing
500	CB5-6	Gansu Tibetan	GST	Southeastern Chinese domestic pig	Female	NA	NA	NA	0.9745	25.8872	Haplotype constructing	Sequencing
501	CB24-1	Gansu Tibetan	GST	Southeastern Chinese domestic pig	Female	NA	NA	NA	0.982	28.4957	Haplotype constructing	Sequencing; Have published in Chen et al., 2020, Gigascience (Introgression of Eastern Chinese and Southern Chinese haplotypes contributes to the improvement of fertility and immunity in European modern pigs)		SRX6365144	https://www.ncbi.nlm.nih.gov/sra/SRX6365144
502	CB24-2	Gansu Tibetan	GST	Southeastern Chinese domestic pig	Male	NA	NA	NA	0.9819	29.3496	Haplotype constructing	Sequencing; Have published in Chen et al., 2020, Gigascience (Introgression of Eastern Chinese and Southern Chinese haplotypes contributes to the improvement of fertility and immunity in European modern pigs)		SRX6365158	https://www.ncbi.nlm.nih.gov/sra/SRX6365158
503	CB24-3	Gansu Tibetan	GST	Southeastern Chinese domestic pig	Male	NA	NA	NA	0.981	25.3022	Haplotype constructing	Sequencing; Have published in Chen et al., 2020, Gigascience (Introgression of Eastern Chinese and Southern Chinese haplotypes contributes to the improvement of fertility and immunity in European modern pigs)		SRX6365157	https://www.ncbi.nlm.nih.gov/sra/SRX6365157
504	CB24-4	Gansu Tibetan	GST	Southeastern Chinese domestic pig	Female	NA	NA	NA	0.9772	24.534	Haplotype constructing	Sequencing; Have published in Chen et al., 2020, Gigascience (Introgression of Eastern Chinese and Southern Chinese haplotypes contributes to the improvement of fertility and immunity in European modern pigs)		SRX6365156	https://www.ncbi.nlm.nih.gov/sra/SRX6365156
505	CB24-5	Gansu Tibetan	GST	Southeastern Chinese domestic pig	Male	NA	NA	NA	0.9815	26.4204	Haplotype constructing	Sequencing; Have published in Chen et al., 2020, Gigascience (Introgression of Eastern Chinese and Southern Chinese haplotypes contributes to the improvement of fertility and immunity in European modern pigs)		SRX6365163	https://www.ncbi.nlm.nih.gov/sra/SRX6365163
506	CB24-6	Gansu Tibetan	GST	Southeastern Chinese domestic pig	Female	NA	NA	NA	0.9783	26.1419	Haplotype constructing	Sequencing; Have published in Chen et al., 2020, Gigascience (Introgression of Eastern Chinese and Southern Chinese haplotypes contributes to the improvement of fertility and immunity in European modern pigs)		SRX6365162	https://www.ncbi.nlm.nih.gov/sra/SRX6365162
507	H30	Gansu Tibetan	GST	Southeastern Chinese domestic pig	Female	NA	NA	NA	0.9775	34.921	Haplotype constructing	Sequencing; Have published in Yang, H. et al., 2022, Nature (ABO genotype alters the gut microbiota by regulating GalNAc levels in pigs)		CRA006383	https://ngdc.cncb.ac.cn/gsa/browse/CRA006383
508	H35	Gansu Tibetan	GST	Southeastern Chinese domestic pig	Male	NA	NA	NA	0.9816	25.0971	Haplotype constructing	Sequencing; Have published in Yang, H. et al., 2022, Nature (ABO genotype alters the gut microbiota by regulating GalNAc levels in pigs)		CRA006383	https://ngdc.cncb.ac.cn/gsa/browse/CRA006383
509	H36	Gansu Tibetan	GST	Southeastern Chinese domestic pig	Female	NA	NA	NA	0.9781	31.9384	Haplotype constructing	Sequencing; Have published in Yang, H. et al., 2022, Nature (ABO genotype alters the gut microbiota by regulating GalNAc levels in pigs)		CRA006383	https://ngdc.cncb.ac.cn/gsa/browse/CRA006383
510	H40	Gansu Tibetan	GST	Southeastern Chinese domestic pig	Female	NA	NA	NA	0.9767	27.7942	Haplotype constructing	Sequencing; Have published in Yang, H. et al., 2022, Nature (ABO genotype alters the gut microbiota by regulating GalNAc levels in pigs)		CRA006383	https://ngdc.cncb.ac.cn/gsa/browse/CRA006383
511	ERR173174	Hampshire	HAM	European domestic pig	Female	NA	NA	NA	0.8033	8.98877	Imputed	Groenen, et al., 2012, Nature (Analyses of pig genomes provide insight into porcine demography and evolution)		ERR173174	https://www.ncbi.nlm.nih.gov/sra/?term=ERR173174
512	ERR173175	Hampshire	HAM	European domestic pig	Female	NA	NA	NA	0.7993	7.87168	Imputed	Groenen, et al., 2012, Nature (Analyses of pig genomes provide insight into porcine demography and evolution)		ERR173175	https://www.ncbi.nlm.nih.gov/sra/?term=ERR173175
513	ERR977251	Hampshire	HAM	European domestic pig	Male	NA	NA	NA	0.9391	5.97465	Imputed	Frantz, et al., 2015, Nature genetics (Evidence of long-term gene flow and selection during domestication from analyses of Eurasian wild and domestic pig genomes)	Only downloaded one Run	ERR977251	https://www.ncbi.nlm.nih.gov/sra/?term=ERR977251
514	CB6-1	Hetao	HT	Northwestern Chinese domestic pig	Female	NA	NA	NA	0.9751	26.404	Haplotype constructing	Sequencing; Have published in Ai, et al., 2015, Nature genetics (Adaptation and possible ancient interspecies introgression in pigs identified by whole-genome sequencing)		SRA096093	https://www.ncbi.nlm.nih.gov/sra/?term=SRA096093
515	CB6-2	Hetao	HT	Northwestern Chinese domestic pig	Female	NA	NA	NA	0.9751	25.2602	Haplotype constructing	Sequencing; Have published in Ai, et al., 2015, Nature genetics (Adaptation and possible ancient interspecies introgression in pigs identified by whole-genome sequencing)		SRA096093	https://www.ncbi.nlm.nih.gov/sra/?term=SRA096093
516	CB6-3	Hetao	HT	Northwestern Chinese domestic pig	Male	NA	NA	NA	0.9789	21.4112	Haplotype constructing	Sequencing; Have published in Ai, et al., 2015, Nature genetics (Adaptation and possible ancient interspecies introgression in pigs identified by whole-genome sequencing)		SRA096093	https://www.ncbi.nlm.nih.gov/sra/?term=SRA096093
517	CB6-4	Hetao	HT	Northwestern Chinese domestic pig	Male	NA	NA	NA	0.9797	24.8281	Haplotype constructing	Sequencing; Have published in Ai, et al., 2015, Nature genetics (Adaptation and possible ancient interspecies introgression in pigs identified by whole-genome sequencing)		SRA096093	https://www.ncbi.nlm.nih.gov/sra/?term=SRA096093
518	CB6-5	Hetao	HT	Northwestern Chinese domestic pig	Female	NA	NA	NA	0.9762	25.8355	Haplotype constructing	Sequencing; Have published in Ai, et al., 2015, Nature genetics (Adaptation and possible ancient interspecies introgression in pigs identified by whole-genome sequencing)		SRA096093	https://www.ncbi.nlm.nih.gov/sra/?term=SRA096093
519	CB6-6	Hetao	HT	Northwestern Chinese domestic pig	Female	NA	NA	NA	0.9732	25.3556	Haplotype constructing	Sequencing; Have published in Ai, et al., 2015, Nature genetics (Adaptation and possible ancient interspecies introgression in pigs identified by whole-genome sequencing)		SRA096093	https://www.ncbi.nlm.nih.gov/sra/?term=SRA096093
520	SRR1513307	Iberian pig	IBR	European domestic pig	Male	NA	NA	NA	0.969	13.3784	Haplotype constructing	Ramírez, et al., 2015, Heredity (Genome data from a sixteenth century pig illuminate modern breed relationships)		SRR1513307	https://www.ncbi.nlm.nih.gov/sra/?term=SRR1513307
521	ERR977355	Italian wild pig	ITAW	European wild pig	Female	NA	NA	NA	0.973	16.3251	Haplotype constructing	Frantz, et al., 2015, Nature genetics (Evidence of long-term gene flow and selection during domestication from analyses of Eurasian wild and domestic pig genomes)	Only downloaded one Run	ERR977355	https://www.ncbi.nlm.nih.gov/sra/?term=ERR977355
522	ERR977378	Italian wild pig	ITAW	NA	Female	NA	NA	NA	0.9547	4.22453	filtered	Frantz, et al., 2015, Nature genetics (Evidence of long-term gene flow and selection during domestication from analyses of Eurasian wild and domestic pig genomes)	Only downloaded one Run	ERR977378	https://www.ncbi.nlm.nih.gov/sra/?term=ERR977378
523	ERR977381	Italian wild pig	ITAW	NA	Female	NA	NA	NA	0.9497	4.05575	filtered	Frantz, et al., 2015, Nature genetics (Evidence of long-term gene flow and selection during domestication from analyses of Eurasian wild and domestic pig genomes)	Only downloaded one Run	ERR977381	https://www.ncbi.nlm.nih.gov/sra/?term=ERR977381
524	ERR977383	Italian wild pig	ITAW	NA	Female	NA	NA	NA	0.972	7.69172	filtered	Frantz, et al., 2015, Nature genetics (Evidence of long-term gene flow and selection during domestication from analyses of Eurasian wild and domestic pig genomes)	Only downloaded one Run	ERR977383	https://www.ncbi.nlm.nih.gov/sra/?term=ERR977383
525	CB20-1	Jinhua	JH	Southeastern Chinese domestic pig	Female	NA	NA	NA	0.9773	24.2329	Haplotype constructing	Sequencing
526	CB20-2	Jinhua	JH	Southeastern Chinese domestic pig	Female	NA	NA	NA	0.9777	28.8434	Haplotype constructing	Sequencing
527	CB20-3	Jinhua	JH	Southeastern Chinese domestic pig	Male	NA	NA	NA	0.9813	24.8749	Haplotype constructing	Sequencing
528	CB20-4	Jinhua	JH	Southeastern Chinese domestic pig	Male	NA	NA	NA	0.9807	26.4977	Haplotype constructing	Sequencing
529	CB20-5	Jinhua	JH	Southeastern Chinese domestic pig	Female	NA	NA	NA	0.977	23.8666	Haplotype constructing	Sequencing
530	CB20-6	Jinhua	JH	Southeastern Chinese domestic pig	Male	NA	NA	NA	0.9818	25.975	Haplotype constructing	Sequencing
531	ERR977086	Jinhua	JH	Southeastern Chinese domestic pig	Male	NA	NA	NA	0.9698	5.7589	Imputed	Frantz, et al., 2015, Nature genetics (Evidence of long-term gene flow and selection during domestication from analyses of Eurasian wild and domestic pig genomes)	Only downloaded one Run	ERR977086	https://www.ncbi.nlm.nih.gov/sra/?term=ERR977086
532	ERR977088	Jinhua	JH	Southeastern Chinese domestic pig	Female	NA	NA	NA	0.9738	8.06017	Imputed	Frantz, et al., 2015, Nature genetics (Evidence of long-term gene flow and selection during domestication from analyses of Eurasian wild and domestic pig genomes)	Only downloaded one Run	ERR977088	https://www.ncbi.nlm.nih.gov/sra/?term=ERR977088
533	SRR652374	Jinhua	JH	Southeastern Chinese domestic pig	Female	NA	NA	NA	0.947	4.59441	Imputed	Mingzhou Li, et al., 2013, Nature genetics (Genomic analyses identify distinct patterns of selection in domesticated pigs and Tibetan wild boars)		SRR652374	https://www.ncbi.nlm.nih.gov/sra/?term=SRR652374
534	SRR652375	Jinhua	JH	Southeastern Chinese domestic pig	Female	NA	NA	NA	0.9401	4.90206	Imputed	Mingzhou Li, et al., 2013, Nature genetics (Genomic analyses identify distinct patterns of selection in domesticated pigs and Tibetan wild boars)		SRR652375	https://www.ncbi.nlm.nih.gov/sra/?term=SRR652375
535	SRR652376	Jinhua	JH	NA	Female	NA	NA	NA	0.9358	4.17871	filtered	Mingzhou Li, et al., 2013, Nature genetics (Genomic analyses identify distinct patterns of selection in domesticated pigs and Tibetan wild boars)		SRR652376	https://www.ncbi.nlm.nih.gov/sra/?term=SRR652376
536	ERR173212	Japan wild pig	JPW	NA	Female	NA	NA	NA	0.7949	8.60372	filtered	Groenen, et al., 2012, Nature (Analyses of pig genomes provide insight into porcine demography and evolution)		ERR173212	https://www.ncbi.nlm.nih.gov/sra/?term=ERR173212
537	ERR173179	Jiangquhai	JQH	NA	Female	NA	NA	NA	0.7965	8.1818	filtered	Groenen, et al., 2012, Nature (Analyses of pig genomes provide insight into porcine demography and evolution)		ERR173179	https://www.ncbi.nlm.nih.gov/sra/?term=ERR173179
538	SRS703307	Korean wild boar	KRW	Asian wild pig	Male	NA	NA	NA	0.9777	16.9528	Haplotype constructing	Hyeongmin Kim, et al., 2015, Plos one (Exploring the Genetic Signature of Body Size in Yucatan Miniature Pig)		SRS703307	https://www.ncbi.nlm.nih.gov/sra/?term=SRS703307
539	SRS703309	Korean wild boar	KRW	Asian wild pig	Male	NA	NA	NA	0.9755	16.0415	Haplotype constructing	Hyeongmin Kim, et al., 2015, Plos one (Exploring the Genetic Signature of Body Size in Yucatan Miniature Pig)		SRS703309	https://www.ncbi.nlm.nih.gov/sra/?term=SRS703309
540	SRS703310	Korean wild boar	KRW	Asian wild pig	Female	NA	NA	NA	0.9762	15.9475	Haplotype constructing	Hyeongmin Kim, et al., 2015, Plos one (Exploring the Genetic Signature of Body Size in Yucatan Miniature Pig)		SRS703310	https://www.ncbi.nlm.nih.gov/sra/?term=SRS703310
541	SRS703311	Korean wild boar	KRW	Asian wild pig	Male	NA	NA	NA	0.9782	15.8663	Haplotype constructing	Hyeongmin Kim, et al., 2015, Plos one (Exploring the Genetic Signature of Body Size in Yucatan Miniature Pig)		SRS703311	https://www.ncbi.nlm.nih.gov/sra/?term=SRS703311
542	SRS703312	Korean wild boar	KRW	Asian wild pig	Female	NA	NA	NA	0.9765	15.2435	Haplotype constructing	Hyeongmin Kim, et al., 2015, Plos one (Exploring the Genetic Signature of Body Size in Yucatan Miniature Pig)		SRS703312	https://www.ncbi.nlm.nih.gov/sra/?term=SRS703312
543	SRS703314	Korean wild boar	KRW	Asian wild pig	Male	NA	NA	NA	0.9811	16.382	Haplotype constructing	Hyeongmin Kim, et al., 2015, Plos one (Exploring the Genetic Signature of Body Size in Yucatan Miniature Pig)		SRS703314	https://www.ncbi.nlm.nih.gov/sra/?term=SRS703314
544	SRS703315	Korean wild boar	KRW	Asian wild pig	Female	NA	NA	NA	0.9783	16.321	Haplotype constructing	Hyeongmin Kim, et al., 2015, Plos one (Exploring the Genetic Signature of Body Size in Yucatan Miniature Pig)		SRS703315	https://www.ncbi.nlm.nih.gov/sra/?term=SRS703315
545	SRS703308	Korean wild boar	KRW	NA	Male	NA	NA	NA	0.9718	10.9184	filtered	Hyeongmin Kim, et al., 2015, Plos one (Exploring the Genetic Signature of Body Size in Yucatan Miniature Pig)		SRS703308	https://www.ncbi.nlm.nih.gov/sra/?term=SRS703308
546	SRS703313	Korean wild boar	KRW	NA	Male	NA	NA	NA	0.9771	16.4411	filtered	Hyeongmin Kim, et al., 2015, Plos one (Exploring the Genetic Signature of Body Size in Yucatan Miniature Pig)		SRS703313	https://www.ncbi.nlm.nih.gov/sra/?term=SRS703313
547	SRS703316	Korean wild boar	KRW	NA	Male	NA	NA	NA	0.979	16.3179	filtered	Hyeongmin Kim, et al., 2015, Plos one (Exploring the Genetic Signature of Body Size in Yucatan Miniature Pig)		SRS703316	https://www.ncbi.nlm.nih.gov/sra/?term=SRS703316
548	s0019	Lean spotted pig	LA	Eurarian crossbred pig	Female	NA	NA	NA	0.9774	20.4592	Haplotype constructing	Sequencing
549	s0021	Lean spotted pig	LA	Eurarian crossbred pig	Female	NA	NA	NA	0.9773	22.6754	Haplotype constructing	Sequencing
550	s0035	Lean spotted pig	LA	Eurarian crossbred pig	Male	NA	NA	NA	0.9819	20.1281	Haplotype constructing	Sequencing
551	s0449	Lean spotted pig	LA	Eurarian crossbred pig	Male	NA	NA	NA	0.9811	21.6342	Haplotype constructing	Sequencing
552	s5_jiangxilocal	Lean spotted pig	LA	Eurarian crossbred pig	Male	NA	NA	NA	0.9811	23.9363	Haplotype constructing	Sequencing
553	s12	Lean spotted pig	LA	Eurarian crossbred pig	Male	NA	NA	NA	0.9829	21.245	Haplotype constructing	Sequencing
554	s29	Lean spotted pig	LA	Eurarian crossbred pig	Female	NA	NA	NA	0.9777	19.4115	Haplotype constructing	Sequencing
555	s30	Lean spotted pig	LA	Eurarian crossbred pig	Female	NA	NA	NA	0.977	19.6004	Haplotype constructing	Sequencing
556	sV2	Lean spotted pig	LA	Eurarian crossbred pig	Male	NA	NA	NA	0.9819	21.8548	Haplotype constructing	Sequencing
557	ERR977253	Large Black	LB	European domestic pig	Female	NA	NA	NA	0.9786	20.0144	Haplotype constructing	Frantz, et al., 2015, Nature genetics (Evidence of long-term gene flow and selection during domestication from analyses of Eurasian wild and domestic pig genomes)	Only downloaded one Run	ERR977253	https://www.ncbi.nlm.nih.gov/sra/?term=ERR977253
558	ERR977255	Leicoma	LCM	European domestic pig	Female	NA	NA	NA	0.9784	13.1256	Haplotype constructing	Frantz, et al., 2015, Nature genetics (Evidence of long-term gene flow and selection during domestication from analyses of Eurasian wild and domestic pig genomes)	Only downloaded one Run	ERR977255	https://www.ncbi.nlm.nih.gov/sra/?term=ERR977255
559	89907D	Landrace	LR	European domestic pig	Female	NA	NA	NA	0.9777	23.7817	Haplotype constructing	Sequencing
560	89908D	Landrace	LR	European domestic pig	Male	NA	NA	NA	0.9816	23.799	Haplotype constructing	Sequencing
561	92612D	Landrace	LR	European domestic pig	Female	NA	NA	NA	0.9784	23.8266	Haplotype constructing	Sequencing
562	93705D	Landrace	LR	European domestic pig	Male	NA	NA	NA	0.9819	23.8015	Haplotype constructing	Sequencing
563	93707D	Landrace	LR	European domestic pig	Male	NA	NA	NA	0.982	23.6931	Haplotype constructing	Sequencing
564	112416D	Landrace	LR	European domestic pig	Female	NA	NA	NA	0.9772	23.6967	Haplotype constructing	Sequencing
565	113710D	Landrace	LR	European domestic pig	Female	NA	NA	NA	0.9772	23.8069	Haplotype constructing	Sequencing
566	114107D	Landrace	LR	European domestic pig	Female	NA	NA	NA	0.9778	23.7715	Haplotype constructing	Sequencing
567	114110D	Landrace	LR	European domestic pig	Female	NA	NA	NA	0.9775	23.7931	Haplotype constructing	Sequencing
568	H43	Landrace	LR	European domestic pig	Male	NA	NA	NA	0.9816	26.0604	Haplotype constructing	Sequencing; Have published in Yang, H. et al., 2022, Nature (ABO genotype alters the gut microbiota by regulating GalNAc levels in pigs)		CRA006383	https://ngdc.cncb.ac.cn/gsa/browse/CRA006383
569	H45	Landrace	LR	European domestic pig	Male	NA	NA	NA	0.9815	31.1526	Haplotype constructing	Sequencing; Have published in Yang, H. et al., 2022, Nature (ABO genotype alters the gut microbiota by regulating GalNAc levels in pigs)		CRA006383	https://ngdc.cncb.ac.cn/gsa/browse/CRA006383
570	H46	Landrace	LR	European domestic pig	Female	NA	NA	NA	0.9782	24.4886	Haplotype constructing	Sequencing; Have published in Yang, H. et al., 2022, Nature (ABO genotype alters the gut microbiota by regulating GalNAc levels in pigs)		CRA006383	https://ngdc.cncb.ac.cn/gsa/browse/CRA006383
571	H48	Landrace	LR	European domestic pig	Female	NA	NA	NA	0.9793	37.1788	Haplotype constructing	Sequencing; Have published in Yang, H. et al., 2022, Nature (ABO genotype alters the gut microbiota by regulating GalNAc levels in pigs)		CRA006383	https://ngdc.cncb.ac.cn/gsa/browse/CRA006383
572	H49	Landrace	LR	European domestic pig	Male	NA	NA	NA	0.9818	25.903	Haplotype constructing	Sequencing; Have published in Yang, H. et al., 2022, Nature (ABO genotype alters the gut microbiota by regulating GalNAc levels in pigs)		CRA006383	https://ngdc.cncb.ac.cn/gsa/browse/CRA006383
573	H50	Landrace	LR	European domestic pig	Female	NA	NA	NA	0.979	33.6414	Haplotype constructing	Sequencing; Have published in Yang, H. et al., 2022, Nature (ABO genotype alters the gut microbiota by regulating GalNAc levels in pigs)		CRA006383	https://ngdc.cncb.ac.cn/gsa/browse/CRA006383
574	H52	Landrace	LR	European domestic pig	Female	NA	NA	NA	0.9788	30.5549	Haplotype constructing	Sequencing; Have published in Yang, H. et al., 2022, Nature (ABO genotype alters the gut microbiota by regulating GalNAc levels in pigs)		CRA006383	https://ngdc.cncb.ac.cn/gsa/browse/CRA006383
575	H54	Landrace	LR	European domestic pig	Female	NA	NA	NA	0.9793	28.5128	Haplotype constructing	Sequencing; Have published in Yang, H. et al., 2022, Nature (ABO genotype alters the gut microbiota by regulating GalNAc levels in pigs)		CRA006383	https://ngdc.cncb.ac.cn/gsa/browse/CRA006383
576	SRR1581024	Landrace	LR	European domestic pig	Female	NA	NA	NA	0.9671	13.6475	Haplotype constructing	Hyeongmin Kim, et al., 2015, Plos one (Exploring the Genetic Signature of Body Size in Yucatan Miniature Pig)		SRR1581024	https://www.ncbi.nlm.nih.gov/sra/?term=SRR1581024
577	SRR1581025	Landrace	LR	European domestic pig	Female	NA	NA	NA	0.9675	14.0294	Haplotype constructing	Hyeongmin Kim, et al., 2015, Plos one (Exploring the Genetic Signature of Body Size in Yucatan Miniature Pig)		SRR1581025	https://www.ncbi.nlm.nih.gov/sra/?term=SRR1581025
578	SRR1581026	Landrace	LR	European domestic pig	Male	NA	NA	NA	0.9703	13.2374	Haplotype constructing	Hyeongmin Kim, et al., 2015, Plos one (Exploring the Genetic Signature of Body Size in Yucatan Miniature Pig)		SRR1581026	https://www.ncbi.nlm.nih.gov/sra/?term=SRR1581026
579	SRR1581027	Landrace	LR	European domestic pig	Male	NA	NA	NA	0.9691	12.7802	Haplotype constructing	Hyeongmin Kim, et al., 2015, Plos one (Exploring the Genetic Signature of Body Size in Yucatan Miniature Pig)		SRR1581027	https://www.ncbi.nlm.nih.gov/sra/?term=SRR1581027
580	SRR1581043	Landrace	LR	European domestic pig	Female	NA	NA	NA	0.9676	12.8704	Haplotype constructing	Hyeongmin Kim, et al., 2015, Plos one (Exploring the Genetic Signature of Body Size in Yucatan Miniature Pig)		SRR1581043	https://www.ncbi.nlm.nih.gov/sra/?term=SRR1581043
581	SRR1581044	Landrace	LR	European domestic pig	Female	NA	NA	NA	0.9662	13.1119	Haplotype constructing	Hyeongmin Kim, et al., 2015, Plos one (Exploring the Genetic Signature of Body Size in Yucatan Miniature Pig)		SRR1581044	https://www.ncbi.nlm.nih.gov/sra/?term=SRR1581044
582	SRS703289	Landrace	LR	European domestic pig	Male	NA	NA	NA	0.9717	13.1145	Haplotype constructing	Hyeongmin Kim, et al., 2015, Plos one (Exploring the Genetic Signature of Body Size in Yucatan Miniature Pig)		SRS703289	https://www.ncbi.nlm.nih.gov/sra/?term=SRS703289
583	SRS703291	Landrace	LR	European domestic pig	Male	NA	NA	NA	0.9709	12.9509	Haplotype constructing	Hyeongmin Kim, et al., 2015, Plos one (Exploring the Genetic Signature of Body Size in Yucatan Miniature Pig)		SRS703291	https://www.ncbi.nlm.nih.gov/sra/?term=SRS703291
584	ERR173180	Landrace	LR	European domestic pig	Female	NA	NA	NA	0.7968	7.32212	Imputed	Groenen, et al., 2012, Nature (Analyses of pig genomes provide insight into porcine demography and evolution)		ERR173180	https://www.ncbi.nlm.nih.gov/sra/?term=ERR173180
585	ERR173181	Landrace	LR	European domestic pig	Female	NA	NA	NA	0.8055	10.7841	Imputed	Groenen, et al., 2012, Nature (Analyses of pig genomes provide insight into porcine demography and evolution)		ERR173181	https://www.ncbi.nlm.nih.gov/sra/?term=ERR173181
586	ERR173182	Landrace	LR	European domestic pig	Female	NA	NA	NA	0.7947	7.01124	Imputed	Groenen, et al., 2012, Nature (Analyses of pig genomes provide insight into porcine demography and evolution)		ERR173182	https://www.ncbi.nlm.nih.gov/sra/?term=ERR173182
587	ERR173183	Landrace	LR	European domestic pig	Female	NA	NA	NA	0.7954	5.78145	Imputed	Groenen, et al., 2012, Nature (Analyses of pig genomes provide insight into porcine demography and evolution)		ERR173183	https://www.ncbi.nlm.nih.gov/sra/?term=ERR173183
588	ERR173184	Landrace	LR	European domestic pig	Female	NA	NA	NA	0.7968	5.93567	Imputed	Groenen, et al., 2012, Nature (Analyses of pig genomes provide insight into porcine demography and evolution)		ERR173184	https://www.ncbi.nlm.nih.gov/sra/?term=ERR173184
589	ERR977267	Landrace	LR	European domestic pig	Male	NA	NA	NA	0.9699	9.79192	Imputed	Frantz, et al., 2015, Nature genetics (Evidence of long-term gene flow and selection during domestication from analyses of Eurasian wild and domestic pig genomes)	Only downloaded one Run	ERR977267	https://www.ncbi.nlm.nih.gov/sra/?term=ERR977267
590	ERR977277	Landrace	LR	European domestic pig	Female	NA	NA	NA	0.9752	6.8512	Imputed	Frantz, et al., 2015, Nature genetics (Evidence of long-term gene flow and selection during domestication from analyses of Eurasian wild and domestic pig genomes)	Only downloaded one Run	ERR977277	https://www.ncbi.nlm.nih.gov/sra/?term=ERR977277
591	SRR1581040	Landrace	LR	European domestic pig	Male	NA	NA	NA	0.9755	12.6089	Imputed	Hyeongmin Kim, et al., 2015, Plos one (Exploring the Genetic Signature of Body Size in Yucatan Miniature Pig)		SRR1581040	https://www.ncbi.nlm.nih.gov/sra/?term=SRR1581040
592	SRS703285	Landrace	LR	European domestic pig	Female	NA	NA	NA	0.9708	13.3078	Imputed	Hyeongmin Kim, et al., 2015, Plos one (Exploring the Genetic Signature of Body Size in Yucatan Miniature Pig)		SRS703285	https://www.ncbi.nlm.nih.gov/sra/?term=SRS703285
593	SRS703286	Landrace	LR	European domestic pig	Female	NA	NA	NA	0.9601	12.9445	Imputed	Hyeongmin Kim, et al., 2015, Plos one (Exploring the Genetic Signature of Body Size in Yucatan Miniature Pig)		SRS703286	https://www.ncbi.nlm.nih.gov/sra/?term=SRS703286
594	SRS703287	Landrace	LR	European domestic pig	Male	NA	NA	NA	0.9507	11.7435	Imputed	Hyeongmin Kim, et al., 2015, Plos one (Exploring the Genetic Signature of Body Size in Yucatan Miniature Pig)		SRS703287	https://www.ncbi.nlm.nih.gov/sra/?term=SRS703287
595	SRS703288	Landrace	LR	European domestic pig	Male	NA	NA	NA	0.9659	11.7109	Imputed	Hyeongmin Kim, et al., 2015, Plos one (Exploring the Genetic Signature of Body Size in Yucatan Miniature Pig)		SRS703288	https://www.ncbi.nlm.nih.gov/sra/?term=SRS703288
596	CB12-1	Luchuan	LUC	Southeastern Chinese domestic pig	Female	NA	NA	NA	0.972	24.1284	Haplotype constructing	Sequencing; Have published in Ai, et al., 2015, Nature genetics (Adaptation and possible ancient interspecies introgression in pigs identified by whole-genome sequencing)		SRA096093	https://www.ncbi.nlm.nih.gov/sra/?term=SRA096093
597	CB12-2	Luchuan	LUC	Southeastern Chinese domestic pig	Female	NA	NA	NA	0.9778	26.916	Haplotype constructing	Sequencing; Have published in Ai, et al., 2015, Nature genetics (Adaptation and possible ancient interspecies introgression in pigs identified by whole-genome sequencing)		SRA096093	https://www.ncbi.nlm.nih.gov/sra/?term=SRA096093
598	CB12-3	Luchuan	LUC	Southeastern Chinese domestic pig	Female	NA	NA	NA	0.9782	28.7281	Haplotype constructing	Sequencing; Have published in Ai, et al., 2015, Nature genetics (Adaptation and possible ancient interspecies introgression in pigs identified by whole-genome sequencing)		SRA096093	https://www.ncbi.nlm.nih.gov/sra/?term=SRA096093
599	CB12-4	Luchuan	LUC	Southeastern Chinese domestic pig	Female	NA	NA	NA	0.974	27.6312	Haplotype constructing	Sequencing; Have published in Ai, et al., 2015, Nature genetics (Adaptation and possible ancient interspecies introgression in pigs identified by whole-genome sequencing)		SRA096093	https://www.ncbi.nlm.nih.gov/sra/?term=SRA096093
600	CB12-5	Luchuan	LUC	Southeastern Chinese domestic pig	Female	NA	NA	NA	0.9765	27.5918	Haplotype constructing	Sequencing; Have published in Ai, et al., 2015, Nature genetics (Adaptation and possible ancient interspecies introgression in pigs identified by whole-genome sequencing)		SRA096093	https://www.ncbi.nlm.nih.gov/sra/?term=SRA096093
601	CB12-6	Luchuan	LUC	Southeastern Chinese domestic pig	Female	NA	NA	NA	0.9777	25.3464	Haplotype constructing	Sequencing; Have published in Ai, et al., 2015, Nature genetics (Adaptation and possible ancient interspecies introgression in pigs identified by whole-genome sequencing)		SRA096093	https://www.ncbi.nlm.nih.gov/sra/?term=SRA096093
602	11-146206	French LargeWhite	LW1	European domestic pig	Female	NA	NA	NA	0.9775	20.9616	Haplotype constructing	Sequencing
603	12-106500	French LargeWhite	LW1	European domestic pig	Female	NA	NA	NA	0.9764	19.641	Haplotype constructing	Sequencing
604	12-110308	French LargeWhite	LW1	European domestic pig	Female	NA	NA	NA	0.9777	22.0935	Haplotype constructing	Sequencing
605	12-151806	French LargeWhite	LW1	European domestic pig	Female	NA	NA	NA	0.9771	21.6457	Haplotype constructing	Sequencing
606	12-189604	French LargeWhite	LW1	European domestic pig	Female	NA	NA	NA	0.9769	20.6227	Haplotype constructing	Sequencing
607	12-189704	French LargeWhite	LW1	European domestic pig	Female	NA	NA	NA	0.9777	22.9741	Haplotype constructing	Sequencing
608	12-202700	French LargeWhite	LW1	European domestic pig	Female	NA	NA	NA	0.9775	21.2672	Haplotype constructing	Sequencing
609	12-205708	French LargeWhite	LW1	European domestic pig	Female	NA	NA	NA	0.9762	19.5212	Haplotype constructing	Sequencing
610	12-214404	French LargeWhite	LW1	European domestic pig	Female	NA	NA	NA	0.9768	20.3895	Haplotype constructing	Sequencing
611	12-248902	French LargeWhite	LW1	European domestic pig	Female	NA	NA	NA	0.9773	21.4971	Haplotype constructing	Sequencing
612	12-260300	French LargeWhite	LW1	European domestic pig	Female	NA	NA	NA	0.9768	20.4392	Haplotype constructing	Sequencing
613	12-271800	French LargeWhite	LW1	European domestic pig	Female	NA	NA	NA	0.9783	23.825	Haplotype constructing	Sequencing
614	12-272206	French LargeWhite	LW1	European domestic pig	Female	NA	NA	NA	0.9773	20.9997	Haplotype constructing	Sequencing
615	12-287202	French LargeWhite	LW1	European domestic pig	Female	NA	NA	NA	0.9764	20.2785	Haplotype constructing	Sequencing
616	12-292402	French LargeWhite	LW1	European domestic pig	Female	NA	NA	NA	0.9765	21.2719	Haplotype constructing	Sequencing
617	12-406202	French LargeWhite	LW1	European domestic pig	Female	NA	NA	NA	0.9772	21.3564	Haplotype constructing	Sequencing
618	12-496310	French LargeWhite	LW1	European domestic pig	Female	NA	NA	NA	0.9756	16.8525	Haplotype constructing	Sequencing
619	13-115204	French LargeWhite	LW1	European domestic pig	Female	NA	NA	NA	0.9775	23.4683	Haplotype constructing	Sequencing
620	13-119000	French LargeWhite	LW1	European domestic pig	Female	NA	NA	NA	0.977	21.1947	Haplotype constructing	Sequencing
621	13-129500	French LargeWhite	LW1	European domestic pig	Female	NA	NA	NA	0.9776	21.0336	Haplotype constructing	Sequencing
622	13-137302	French LargeWhite	LW1	European domestic pig	Female	NA	NA	NA	0.9771	22.0141	Haplotype constructing	Sequencing
623	13-138206	French LargeWhite	LW1	European domestic pig	Female	NA	NA	NA	0.9765	20.3049	Haplotype constructing	Sequencing
624	13-164706	French LargeWhite	LW1	European domestic pig	Female	NA	NA	NA	0.9773	21.5896	Haplotype constructing	Sequencing
625	13-174808	French LargeWhite	LW1	European domestic pig	Female	NA	NA	NA	0.9768	20.3964	Haplotype constructing	Sequencing
626	46310C	LargeWhite	LW1	European domestic pig	Female	NA	NA	NA	0.9783	23.7169	Haplotype constructing	Sequencing
627	89508D	LargeWhite	LW1	European domestic pig	Female	NA	NA	NA	0.9771	23.767	Haplotype constructing	Sequencing
628	89611D	LargeWhite	LW1	European domestic pig	Female	NA	NA	NA	0.9785	23.7793	Haplotype constructing	Sequencing
629	162716C	LargeWhite	LW1	European domestic pig	Female	NA	NA	NA	0.9783	23.853	Haplotype constructing	Sequencing
630	C311303434	French LargeWhite	LW1	European domestic pig	Female	NA	NA	NA	0.9769	19.9696	Haplotype constructing	Sequencing
631	C311303551	French LargeWhite	LW1	European domestic pig	Female	NA	NA	NA	0.9767	18.1909	Haplotype constructing	Sequencing
632	C311303637	French LargeWhite	LW1	European domestic pig	Female	NA	NA	NA	0.9781	24.2527	Haplotype constructing	Sequencing
633	C311304564	French LargeWhite	LW1	European domestic pig	Female	NA	NA	NA	0.9766	21.0388	Haplotype constructing	Sequencing
634	ERR977062	LargeWhite	LW1	European domestic pig	Male	NA	NA	NA	0.9807	12.0868	Haplotype constructing	Frantz, et al., 2015, Nature genetics (Evidence of long-term gene flow and selection during domestication from analyses of Eurasian wild and domestic pig genomes)	Only downloaded one Run	ERR977062	https://www.ncbi.nlm.nih.gov/sra/?term=ERR977062
635	H53	LargeWhite	LW1	European domestic pig	Male	NA	NA	NA	0.9821	24.4756	Haplotype constructing	Sequencing; Have published in Yang, H. et al., 2022, Nature (ABO genotype alters the gut microbiota by regulating GalNAc levels in pigs)		CRA006383	https://ngdc.cncb.ac.cn/gsa/browse/CRA006383
636	H56	LargeWhite	LW1	European domestic pig	Female	NA	NA	NA	0.9786	33.1899	Haplotype constructing	Sequencing; Have published in Yang, H. et al., 2022, Nature (ABO genotype alters the gut microbiota by regulating GalNAc levels in pigs)		CRA006383	https://ngdc.cncb.ac.cn/gsa/browse/CRA006383
637	H60	LargeWhite	LW1	European domestic pig	Female	NA	NA	NA	0.978	28.0156	Haplotype constructing	Sequencing; Have published in Yang, H. et al., 2022, Nature (ABO genotype alters the gut microbiota by regulating GalNAc levels in pigs)		CRA006383	https://ngdc.cncb.ac.cn/gsa/browse/CRA006383
638	H62	LargeWhite	LW1	European domestic pig	Female	NA	NA	NA	0.9779	26.3944	Haplotype constructing	Sequencing; Have published in Yang, H. et al., 2022, Nature (ABO genotype alters the gut microbiota by regulating GalNAc levels in pigs)		CRA006383	https://ngdc.cncb.ac.cn/gsa/browse/CRA006383
639	H72	LargeWhite	LW1	European domestic pig	Female	NA	NA	NA	0.9784	26.8877	Haplotype constructing	Sequencing; Have published in Yang, H. et al., 2022, Nature (ABO genotype alters the gut microbiota by regulating GalNAc levels in pigs)		CRA006383	https://ngdc.cncb.ac.cn/gsa/browse/CRA006383
640	H87	LargeWhite	LW1	European domestic pig	Male	NA	NA	NA	0.9816	23.0752	Haplotype constructing	Sequencing; Have published in Yang, H. et al., 2022, Nature (ABO genotype alters the gut microbiota by regulating GalNAc levels in pigs)		CRA006383	https://ngdc.cncb.ac.cn/gsa/browse/CRA006383
641	H97	LargeWhite	LW1	European domestic pig	Male	NA	NA	NA	0.9821	28.1767	Haplotype constructing	Sequencing; Have published in Yang, H. et al., 2022, Nature (ABO genotype alters the gut microbiota by regulating GalNAc levels in pigs)		CRA006383	https://ngdc.cncb.ac.cn/gsa/browse/CRA006383
642	HJ31302545	French LargeWhite	LW1	European domestic pig	Female	NA	NA	NA	0.9782	23.7253	Haplotype constructing	Sequencing
643	HJ31303009	French LargeWhite	LW1	European domestic pig	Female	NA	NA	NA	0.9743	19.4683	Haplotype constructing	Sequencing
644	HJ31303029	French LargeWhite	LW1	European domestic pig	Female	NA	NA	NA	0.9764	19.8296	Haplotype constructing	Sequencing
645	LW1	French LargeWhite	LW1	European domestic pig	Male	NA	NA	NA	0.9812	25.417	Haplotype constructing	Sequencing
646	LW2	French LargeWhite	LW1	European domestic pig	Male	NA	NA	NA	0.9813	25.2276	Haplotype constructing	Sequencing
647	LW3	French LargeWhite	LW1	European domestic pig	Female	NA	NA	NA	0.9776	27.201	Haplotype constructing	Sequencing
648	LW4	French LargeWhite	LW1	European domestic pig	Female	NA	NA	NA	0.9776	28.3882	Haplotype constructing	Sequencing
649	PN71302683	French LargeWhite	LW1	European domestic pig	Female	NA	NA	NA	0.9758	19.0143	Haplotype constructing	Sequencing
650	PN71302725	French LargeWhite	LW1	European domestic pig	Female	NA	NA	NA	0.9768	17.4522	Haplotype constructing	Sequencing
651	PN71302730	French LargeWhite	LW1	European domestic pig	Female	NA	NA	NA	0.9778	23.6313	Haplotype constructing	Sequencing
652	PN71302850	French LargeWhite	LW1	European domestic pig	Female	NA	NA	NA	0.9766	21.2038	Haplotype constructing	Sequencing
653	PN71303001	French LargeWhite	LW1	European domestic pig	Female	NA	NA	NA	0.9783	24.0739	Haplotype constructing	Sequencing
654	SRR1581137	LargeWhite	LW1	European domestic pig	Female	NA	NA	NA	0.969	12.5639	Haplotype constructing	Hyeongmin Kim, et al., 2015, Plos one (Exploring the Genetic Signature of Body Size in Yucatan Miniature Pig)		SRR1581137	https://www.ncbi.nlm.nih.gov/sra/?term=SRR1581137
655	SRR1581138	LargeWhite	LW1	European domestic pig	Female	NA	NA	NA	0.9703	13.8873	Haplotype constructing	Hyeongmin Kim, et al., 2015, Plos one (Exploring the Genetic Signature of Body Size in Yucatan Miniature Pig)		SRR1581138	https://www.ncbi.nlm.nih.gov/sra/?term=SRR1581138
656	SRR1581139	LargeWhite	LW1	European domestic pig	Male	NA	NA	NA	0.9717	13.4489	Haplotype constructing	Hyeongmin Kim, et al., 2015, Plos one (Exploring the Genetic Signature of Body Size in Yucatan Miniature Pig)		SRR1581139	https://www.ncbi.nlm.nih.gov/sra/?term=SRR1581139
657	SRR1581140	LargeWhite	LW1	European domestic pig	Male	NA	NA	NA	0.9742	13.4964	Haplotype constructing	Hyeongmin Kim, et al., 2015, Plos one (Exploring the Genetic Signature of Body Size in Yucatan Miniature Pig)		SRR1581140	https://www.ncbi.nlm.nih.gov/sra/?term=SRR1581140
658	SRR1581141	LargeWhite	LW1	European domestic pig	Female	NA	NA	NA	0.9689	13.211	Haplotype constructing	Hyeongmin Kim, et al., 2015, Plos one (Exploring the Genetic Signature of Body Size in Yucatan Miniature Pig)		SRR1581141	https://www.ncbi.nlm.nih.gov/sra/?term=SRR1581141
659	SRS703317	LargeWhite	LW1	European domestic pig	Male	NA	NA	NA	0.9791	16.6264	Haplotype constructing	Hyeongmin Kim, et al., 2015, Plos one (Exploring the Genetic Signature of Body Size in Yucatan Miniature Pig)		SRS703317	https://www.ncbi.nlm.nih.gov/sra/?term=SRS703317
660	SRS703319	LargeWhite	LW1	European domestic pig	Male	NA	NA	NA	0.9794	16.4771	Haplotype constructing	Hyeongmin Kim, et al., 2015, Plos one (Exploring the Genetic Signature of Body Size in Yucatan Miniature Pig)		SRS703319	https://www.ncbi.nlm.nih.gov/sra/?term=SRS703319
661	SRS703320	LargeWhite	LW1	European domestic pig	Male	NA	NA	NA	0.981	16.0615	Haplotype constructing	Hyeongmin Kim, et al., 2015, Plos one (Exploring the Genetic Signature of Body Size in Yucatan Miniature Pig)		SRS703320	https://www.ncbi.nlm.nih.gov/sra/?term=SRS703320
662	SRS703323	LargeWhite	LW1	European domestic pig	Female	NA	NA	NA	0.9771	16.4866	Haplotype constructing	Hyeongmin Kim, et al., 2015, Plos one (Exploring the Genetic Signature of Body Size in Yucatan Miniature Pig)		SRS703323	https://www.ncbi.nlm.nih.gov/sra/?term=SRS703323
663	SRS703324	LargeWhite	LW1	European domestic pig	Female	NA	NA	NA	0.9787	25.5745	Haplotype constructing	Hyeongmin Kim, et al., 2015, Plos one (Exploring the Genetic Signature of Body Size in Yucatan Miniature Pig)		SRS703324	https://www.ncbi.nlm.nih.gov/sra/?term=SRS703324
664	89608D	LargeWhite	LW1	European domestic pig	Female	NA	NA	NA	0.9758	23.6871	Imputed	Sequencing
665	ERR173185	LargeWhite	LW1	European domestic pig	Female	NA	NA	NA	0.7575	4.34865	Imputed	Groenen, et al., 2012, Nature (Analyses of pig genomes provide insight into porcine demography and evolution)		ERR173185	https://www.ebi.ac.uk/ena/browser/view/ERR173185
666	ERR173186	LargeWhite	LW1	European domestic pig	Female	NA	NA	NA	0.807	7.97872	Imputed	Groenen, et al., 2012, Nature (Analyses of pig genomes provide insight into porcine demography and evolution)		ERR173186	https://www.ebi.ac.uk/ena/browser/view/ERR173186
667	ERR173187	LargeWhite	LW1	European domestic pig	Female	NA	NA	NA	0.8057	7.97534	Imputed	Groenen, et al., 2012, Nature (Analyses of pig genomes provide insight into porcine demography and evolution)		ERR173187	https://www.ebi.ac.uk/ena/browser/view/ERR173187
668	ERR173188	LargeWhite	LW1	European domestic pig	Female	NA	NA	NA	0.8071	7.96998	Imputed	Groenen, et al., 2012, Nature (Analyses of pig genomes provide insight into porcine demography and evolution)		ERR173188	https://www.ebi.ac.uk/ena/browser/view/ERR173188
669	ERR173189	LargeWhite	LW1	European domestic pig	Female	NA	NA	NA	0.8055	7.37182	Imputed	Groenen, et al., 2012, Nature (Analyses of pig genomes provide insight into porcine demography and evolution)		ERR173189	https://www.ebi.ac.uk/ena/browser/view/ERR173189
670	ERR173190	LargeWhite	LW1	European domestic pig	Female	NA	NA	NA	0.8009	9.07191	Imputed	Groenen, et al., 2012, Nature (Analyses of pig genomes provide insight into porcine demography and evolution)		ERR173190	https://www.ebi.ac.uk/ena/browser/view/ERR173190
671	ERR173192	LargeWhite	LW1	European domestic pig	Female	NA	NA	NA	0.7772	7.57933	Imputed	Groenen, et al., 2012, Nature (Analyses of pig genomes provide insight into porcine demography and evolution)		ERR173192	https://www.ebi.ac.uk/ena/browser/view/ERR173192
672	ERR173193	LargeWhite	LW1	European domestic pig	Female	NA	NA	NA	0.8073	7.75857	Imputed	Groenen, et al., 2012, Nature (Analyses of pig genomes provide insight into porcine demography and evolution)		ERR173193	https://www.ebi.ac.uk/ena/browser/view/ERR173193
673	ERR173194	LargeWhite	LW1	European domestic pig	Female	NA	NA	NA	0.7994	6.64653	Imputed	Groenen, et al., 2012, Nature (Analyses of pig genomes provide insight into porcine demography and evolution)		ERR173194	https://www.ebi.ac.uk/ena/browser/view/ERR173194
674	ERR173195	LargeWhite	LW1	European domestic pig	Female	NA	NA	NA	0.7997	6.9404	Imputed	Groenen, et al., 2012, Nature (Analyses of pig genomes provide insight into porcine demography and evolution)		ERR173195	https://www.ebi.ac.uk/ena/browser/view/ERR173195
675	ERR173196	LargeWhite	LW1	European domestic pig	Female	NA	NA	NA	0.8004	7.39466	Imputed	Groenen, et al., 2012, Nature (Analyses of pig genomes provide insight into porcine demography and evolution)		ERR173196	https://www.ebi.ac.uk/ena/browser/view/ERR173196
676	ERR173197	LargeWhite	LW1	European domestic pig	Female	NA	NA	NA	0.7994	6.68088	Imputed	Groenen, et al., 2012, Nature (Analyses of pig genomes provide insight into porcine demography and evolution)		ERR173197	https://www.ebi.ac.uk/ena/browser/view/ERR173197
677	ERR173198	LargeWhite	LW1	European domestic pig	Female	NA	NA	NA	0.8001	6.79366	Imputed	Groenen, et al., 2012, Nature (Analyses of pig genomes provide insight into porcine demography and evolution)		ERR173198	https://www.ebi.ac.uk/ena/browser/view/ERR173198
678	ERR977060	LargeWhite	LW1	European domestic pig	Female	NA	NA	NA	0.9731	10.1717	Imputed	Frantz, et al., 2015, Nature genetics (Evidence of long-term gene flow and selection during domestication from analyses of Eurasian wild and domestic pig genomes)	Only downloaded one Run	ERR977060	https://www.ncbi.nlm.nih.gov/sra/?term=ERR977060
679	SRR1581135	LargeWhite	LW1	European domestic pig	Male	NA	NA	NA	0.9734	16.6323	Imputed	Hyeongmin Kim, et al., 2015, Plos one (Exploring the Genetic Signature of Body Size in Yucatan Miniature Pig)		SRR1581135	https://www.ncbi.nlm.nih.gov/sra/?term=SRR1581135
680	SRR1581136	LargeWhite	LW1	European domestic pig	Female	NA	NA	NA	0.9322	13.8841	Imputed	Hyeongmin Kim, et al., 2015, Plos one (Exploring the Genetic Signature of Body Size in Yucatan Miniature Pig)		SRR1581136	https://www.ncbi.nlm.nih.gov/sra/?term=SRR1581136
681	SRS703321	LargeWhite	LW1	European domestic pig	Male	NA	NA	NA	0.9794	15.979	Imputed	Hyeongmin Kim, et al., 2015, Plos one (Exploring the Genetic Signature of Body Size in Yucatan Miniature Pig)		SRS703321	https://www.ncbi.nlm.nih.gov/sra/?term=SRS703321
682	SRS703322	LargeWhite	LW1	European domestic pig	Male	NA	NA	NA	0.9801	16.234	Imputed	Hyeongmin Kim, et al., 2015, Plos one (Exploring the Genetic Signature of Body Size in Yucatan Miniature Pig)		SRS703322	https://www.ncbi.nlm.nih.gov/sra/?term=SRS703322
683	SRS703325	LargeWhite	LW1	European domestic pig	Female	NA	NA	NA	0.9755	15.6377	Imputed	Hyeongmin Kim, et al., 2015, Plos one (Exploring the Genetic Signature of Body Size in Yucatan Miniature Pig)		SRS703325	https://www.ncbi.nlm.nih.gov/sra/?term=SRS703325
684	9_272801	US LargeWhite	LW2	European domestic pig	Female	NA	NA	NA	0.9785	25.438	Haplotype constructing	Sequencing
685	11_224303	US LargeWhite	LW2	European domestic pig	Female	NA	NA	NA	0.9782	25.3048	Haplotype constructing	Sequencing
686	18_H-Y-113	US LargeWhite	LW2	European domestic pig	Male	NA	NA	NA	0.982	25.4417	Haplotype constructing	Sequencing
687	49_N-89	US LargeWhite	LW2	European domestic pig	Female	NA	NA	NA	0.9785	25.4921	Haplotype constructing	Sequencing
688	54_N-84	US LargeWhite	LW2	European domestic pig	Female	NA	NA	NA	0.9786	25.3726	Haplotype constructing	Sequencing
689	L1163	Laiwu	LWU	Northwestern Chinese domestic pig	Male	NA	NA	NA	0.9777	10.6776	Haplotype constructing	Sequencing
690	L1165	Laiwu	LWU	Northwestern Chinese domestic pig	Male	NA	NA	NA	0.9776	11.836	Haplotype constructing	Sequencing
691	L1511	Laiwu	LWU	Northwestern Chinese domestic pig	Male	NA	NA	NA	0.9782	11.7999	Haplotype constructing	Sequencing
692	L1609	Laiwu	LWU	Northwestern Chinese domestic pig	Male	60k	NA	NA	0.9782	11.9003	Haplotype constructing	Sequencing
693	L209	Laiwu	LWU	Northwestern Chinese domestic pig	Male	NA	NA	NA	0.978	11.5429	Haplotype constructing	Sequencing
694	L211	Laiwu	LWU	Northwestern Chinese domestic pig	Male	NA	NA	NA	0.9772	10.1591	Haplotype constructing	Sequencing
695	L3023	Laiwu	LWU	Northwestern Chinese domestic pig	Male	60k	NA	NA	0.9775	10.4628	Haplotype constructing	Sequencing
696	L1051	Laiwu	LWU	Northwestern Chinese domestic pig	Female	60k	NA	NA	0.9756	10.8742	Haplotype constructing	Sequencing
697	L1053	Laiwu	LWU	Northwestern Chinese domestic pig	Female	60k	NA	NA	0.9759	10.738	Haplotype constructing	Sequencing
698	L1037	Laiwu	LWU	Northwestern Chinese domestic pig	Male	60k	NA	NA	0.9792	13.7524	Haplotype constructing	Sequencing
699	L905	Laiwu	LWU	Northwestern Chinese domestic pig	Male	60k	NA	NA	0.9784	11.8972	Haplotype constructing	Sequencing
700	L1058	Laiwu	LWU	Northwestern Chinese domestic pig	Female	60k	NA	NA	0.976	13.546	Haplotype constructing	Sequencing
701	L1028	Laiwu	LWU	Northwestern Chinese domestic pig	Male	NA	NA	NA	0.9802	12.3896	Haplotype constructing	Sequencing
702	L1158	Laiwu	LWU	Northwestern Chinese domestic pig	Male	60k	NA	NA	0.9792	11.8042	Haplotype constructing	Sequencing
703	L1074	Laiwu	LWU	Northwestern Chinese domestic pig	Female	60k	NA	NA	0.9756	10.5226	Haplotype constructing	Sequencing
704	L1269	Laiwu	LWU	Northwestern Chinese domestic pig	Male	NA	NA	NA	0.9799	12.6125	Haplotype constructing	Sequencing
705	L1187	Laiwu	LWU	Northwestern Chinese domestic pig	Female	60k	NA	NA	0.9768	12.7621	Haplotype constructing	Sequencing
706	L1268	Laiwu	LWU	Northwestern Chinese domestic pig	Male	60k	NA	NA	0.9774	10.1073	Haplotype constructing	Sequencing
707	L1160	Laiwu	LWU	Northwestern Chinese domestic pig	Female	60k	NA	NA	0.9756	10.1987	Haplotype constructing	Sequencing
708	L1189	Laiwu	LWU	Northwestern Chinese domestic pig	Male	60k	NA	NA	0.98	11.2633	Haplotype constructing	Sequencing
709	L1072	Laiwu	LWU	Northwestern Chinese domestic pig	Male	60k	NA	NA	0.9795	11.2825	Haplotype constructing	Sequencing
710	L1133	Laiwu	LWU	Northwestern Chinese domestic pig	Male	60k	NA	NA	0.9777	10.6268	Haplotype constructing	Sequencing
711	L1148	Laiwu	LWU	Northwestern Chinese domestic pig	Female	60k	NA	NA	0.9762	12.835	Haplotype constructing	Sequencing
712	L1147	Laiwu	LWU	Northwestern Chinese domestic pig	Female	60k	NA	NA	0.9746	11.0473	Haplotype constructing	Sequencing
713	L1159	Laiwu	LWU	Northwestern Chinese domestic pig	Female	60k	NA	NA	0.9752	12.0421	Haplotype constructing	Sequencing
714	L1063	Laiwu	LWU	Northwestern Chinese domestic pig	Female	60k	NA	NA	0.9757	12.5796	Haplotype constructing	Sequencing
715	L1183	Laiwu	LWU	Northwestern Chinese domestic pig	Female	60k	NA	NA	0.9747	11.2866	Haplotype constructing	Sequencing
716	L1065	Laiwu	LWU	Northwestern Chinese domestic pig	Male	60k	NA	NA	0.979	12.8981	Haplotype constructing	Sequencing
717	L1067	Laiwu	LWU	Northwestern Chinese domestic pig	Male	60k	NA	NA	0.979	11.9681	Haplotype constructing	Sequencing
718	L1161	Laiwu	LWU	Northwestern Chinese domestic pig	Female	60k	NA	NA	0.976	11.1555	Haplotype constructing	Sequencing
719	L1176	Laiwu	LWU	Northwestern Chinese domestic pig	Male	60k	NA	NA	0.9782	11.986	Haplotype constructing	Sequencing
720	L1181	Laiwu	LWU	Northwestern Chinese domestic pig	Female	60k	NA	NA	0.9755	10.463	Haplotype constructing	Sequencing
721	L1131	Laiwu	LWU	Northwestern Chinese domestic pig	Female	NA	NA	NA	0.9753	11.5177	Haplotype constructing	Sequencing
722	L1168	Laiwu	LWU	Northwestern Chinese domestic pig	Female	60k	NA	NA	0.9751	10.9114	Haplotype constructing	Sequencing
723	L1137	Laiwu	LWU	Northwestern Chinese domestic pig	Female	60k	NA	NA	0.9766	12.9545	Haplotype constructing	Sequencing
724	L1140	Laiwu	LWU	Northwestern Chinese domestic pig	Male	60k	NA	NA	0.9798	12.1696	Haplotype constructing	Sequencing
725	L1186	Laiwu	LWU	Northwestern Chinese domestic pig	Male	60k	NA	NA	0.9791	11.0484	Haplotype constructing	Sequencing
726	L1136	Laiwu	LWU	Northwestern Chinese domestic pig	Male	60k	NA	NA	0.98	11.9286	Haplotype constructing	Sequencing
727	L1228	Laiwu	LWU	Northwestern Chinese domestic pig	Female	60k	NA	NA	0.9755	11.8108	Haplotype constructing	Sequencing
728	L1110	Laiwu	LWU	Northwestern Chinese domestic pig	Male	60k	NA	NA	0.9785	12.779	Haplotype constructing	Sequencing
729	L1113	Laiwu	LWU	Northwestern Chinese domestic pig	Female	NA	NA	NA	0.9755	13.1042	Haplotype constructing	Sequencing
730	L1283	Laiwu	LWU	Northwestern Chinese domestic pig	Male	60k	NA	NA	0.9784	12.092	Haplotype constructing	Sequencing
731	L1107	Laiwu	LWU	Northwestern Chinese domestic pig	Male	60k	NA	NA	0.9792	12.967	Haplotype constructing	Sequencing
732	L1184	Laiwu	LWU	Northwestern Chinese domestic pig	Male	60k	NA	NA	0.9795	13.5343	Haplotype constructing	Sequencing
733	L1229	Laiwu	LWU	Northwestern Chinese domestic pig	Female	60k	NA	NA	0.9759	12.8381	Haplotype constructing	Sequencing
734	L1275	Laiwu	LWU	Northwestern Chinese domestic pig	Male	60k	NA	NA	0.9803	12.6348	Haplotype constructing	Sequencing
735	L1141	Laiwu	LWU	Northwestern Chinese domestic pig	Female	60k	NA	NA	0.9763	13.7353	Haplotype constructing	Sequencing
736	L1100	Laiwu	LWU	Northwestern Chinese domestic pig	Male	60k	NA	NA	0.979	14.5265	Haplotype constructing	Sequencing
737	L1190	Laiwu	LWU	Northwestern Chinese domestic pig	Male	NA	NA	NA	0.9791	12.2493	Haplotype constructing	Sequencing
738	L1204	Laiwu	LWU	Northwestern Chinese domestic pig	Male	60k	NA	NA	0.9802	12.7507	Haplotype constructing	Sequencing
739	L1221	Laiwu	LWU	Northwestern Chinese domestic pig	Female	60k	NA	NA	0.9758	13.3961	Haplotype constructing	Sequencing
740	L952	Laiwu	LWU	Northwestern Chinese domestic pig	Female	60k	NA	NA	0.9767	12.7858	Haplotype constructing	Sequencing
741	L1095	Laiwu	LWU	Northwestern Chinese domestic pig	Male	60k	NA	NA	0.9788	13.1496	Haplotype constructing	Sequencing
742	L1081	Laiwu	LWU	Northwestern Chinese domestic pig	Male	60k	NA	NA	0.9783	12.3607	Haplotype constructing	Sequencing
743	L2033	Laiwu	LWU	Northwestern Chinese domestic pig	Male	60k	NA	NA	0.9786	12.5404	Haplotype constructing	Sequencing
744	L2064	Laiwu	LWU	Northwestern Chinese domestic pig	Male	60k	NA	NA	0.9787	12.1914	Haplotype constructing	Sequencing
745	L2016	Laiwu	LWU	Northwestern Chinese domestic pig	Male	60k	NA	NA	0.9792	12.2963	Haplotype constructing	Sequencing
746	L2068	Laiwu	LWU	Northwestern Chinese domestic pig	Male	60k	NA	NA	0.979	12.3159	Haplotype constructing	Sequencing
747	L2048	Laiwu	LWU	Northwestern Chinese domestic pig	Female	60k	NA	NA	0.9758	12.5068	Haplotype constructing	Sequencing
748	L2070	Laiwu	LWU	Northwestern Chinese domestic pig	Male	60k	NA	NA	0.9777	11.0715	Haplotype constructing	Sequencing
749	CB9-1	Laiwu	LWU	Northwestern Chinese domestic pig	Male	NA	NA	NA	0.9796	25.9037	Haplotype constructing	Sequencing; Have published in Ai, et al., 2015, Nature genetics (Adaptation and possible ancient interspecies introgression in pigs identified by whole-genome sequencing)		SRA096093	https://www.ncbi.nlm.nih.gov/sra/?term=SRA096093
750	CB9-2	Laiwu	LWU	Northwestern Chinese domestic pig	Male	NA	NA	NA	0.9796	24.3432	Haplotype constructing	Sequencing; Have published in Ai, et al., 2015, Nature genetics (Adaptation and possible ancient interspecies introgression in pigs identified by whole-genome sequencing)		SRA096093	https://www.ncbi.nlm.nih.gov/sra/?term=SRA096093
751	CB9-3	Laiwu	LWU	Northwestern Chinese domestic pig	Male	NA	NA	NA	0.9799	28.0468	Haplotype constructing	Sequencing; Have published in Ai, et al., 2015, Nature genetics (Adaptation and possible ancient interspecies introgression in pigs identified by whole-genome sequencing)		SRA096093	https://www.ncbi.nlm.nih.gov/sra/?term=SRA096093
752	CB9-4	Laiwu	LWU	Northwestern Chinese domestic pig	Male	NA	NA	NA	0.98	27.1073	Haplotype constructing	Sequencing; Have published in Ai, et al., 2015, Nature genetics (Adaptation and possible ancient interspecies introgression in pigs identified by whole-genome sequencing)		SRA096093	https://www.ncbi.nlm.nih.gov/sra/?term=SRA096093
753	CB9-5	Laiwu	LWU	Northwestern Chinese domestic pig	Male	NA	NA	NA	0.9804	27.477	Haplotype constructing	Sequencing; Have published in Ai, et al., 2015, Nature genetics (Adaptation and possible ancient interspecies introgression in pigs identified by whole-genome sequencing)		SRA096093	https://www.ncbi.nlm.nih.gov/sra/?term=SRA096093
754	CB9-6	Laiwu	LWU	Northwestern Chinese domestic pig	Male	NA	NA	NA	0.9806	27.3078	Haplotype constructing	Sequencing; Have published in Ai, et al., 2015, Nature genetics (Adaptation and possible ancient interspecies introgression in pigs identified by whole-genome sequencing)		SRA096093	https://www.ncbi.nlm.nih.gov/sra/?term=SRA096093
755	H22	Laiwu	LWU	Northwestern Chinese domestic pig	Female	NA	NA	NA	0.9773	24.8222	Haplotype constructing	Sequencing; Have published in Yang, H. et al., 2022, Nature (ABO genotype alters the gut microbiota by regulating GalNAc levels in pigs)		CRA006383	https://ngdc.cncb.ac.cn/gsa/browse/CRA006383
756	H24	Laiwu	LWU	Northwestern Chinese domestic pig	Female	NA	NA	NA	0.9777	26.4309	Haplotype constructing	Sequencing; Have published in Yang, H. et al., 2022, Nature (ABO genotype alters the gut microbiota by regulating GalNAc levels in pigs)		CRA006383	https://ngdc.cncb.ac.cn/gsa/browse/CRA006383
757	H26	Laiwu	LWU	Northwestern Chinese domestic pig	Female	NA	NA	NA	0.9772	23.7749	Haplotype constructing	Sequencing; Have published in Yang, H. et al., 2022, Nature (ABO genotype alters the gut microbiota by regulating GalNAc levels in pigs)		CRA006383	https://ngdc.cncb.ac.cn/gsa/browse/CRA006383
758	H28	Laiwu	LWU	Northwestern Chinese domestic pig	Female	NA	NA	NA	0.9768	29.6739	Haplotype constructing	Sequencing; Have published in Yang, H. et al., 2022, Nature (ABO genotype alters the gut microbiota by regulating GalNAc levels in pigs)		CRA006383	https://ngdc.cncb.ac.cn/gsa/browse/CRA006383
759	H29	Laiwu	LWU	Northwestern Chinese domestic pig	Male	NA	NA	NA	0.9815	31.6508	Haplotype constructing	Sequencing; Have published in Yang, H. et al., 2022, Nature (ABO genotype alters the gut microbiota by regulating GalNAc levels in pigs)		CRA006383	https://ngdc.cncb.ac.cn/gsa/browse/CRA006383
760	H61	Laiwu	LWU	Northwestern Chinese domestic pig	Male	NA	NA	NA	0.9807	25.125	Haplotype constructing	Sequencing; Have published in Yang, H. et al., 2022, Nature (ABO genotype alters the gut microbiota by regulating GalNAc levels in pigs)		CRA006383	https://ngdc.cncb.ac.cn/gsa/browse/CRA006383
761	H85	Laiwu	LWU	Northwestern Chinese domestic pig	Male	NA	NA	NA	0.9803	27.9686	Haplotype constructing	Sequencing; Have published in Yang, H. et al., 2022, Nature (ABO genotype alters the gut microbiota by regulating GalNAc levels in pigs)		CRA006383	https://ngdc.cncb.ac.cn/gsa/browse/CRA006383
762	H88	Laiwu	LWU	Northwestern Chinese domestic pig	Male	NA	NA	NA	0.9805	32.6074	Haplotype constructing	Sequencing; Have published in Yang, H. et al., 2022, Nature (ABO genotype alters the gut microbiota by regulating GalNAc levels in pigs)		CRA006383	https://ngdc.cncb.ac.cn/gsa/browse/CRA006383
763	H99	Laiwu	LWU	Northwestern Chinese domestic pig	Male	NA	NA	NA	0.9804	28.189	Haplotype constructing	Sequencing; Have published in Yang, H. et al., 2022, Nature (ABO genotype alters the gut microbiota by regulating GalNAc levels in pigs)		CRA006383	https://ngdc.cncb.ac.cn/gsa/browse/CRA006383
764	SRR1178916	Mangalica	MGC	European domestic pig	Male	NA	NA	NA	0.9799	15.7916	Haplotype constructing	János Molnár, et al., 2014, BMC Genomics (Genome sequencing and analysis of Mangalica, a fatty local pig of Hungary)		SRR1178916	https://www.ncbi.nlm.nih.gov/sra/?term=SRR1178916
765	SRR1178925	Mangalica	MGC	European domestic pig	Male	NA	NA	NA	0.9805	16.1779	Haplotype constructing	János Molnár, et al., 2014, BMC Genomics (Genome sequencing and analysis of Mangalica, a fatty local pig of Hungary)		SRR1178925	https://www.ncbi.nlm.nih.gov/sra/?term=SRR1178925
766	SRR1178923	Mangalica	MGC	European domestic pig	Male	NA	NA	NA	0.9705	11.1405	Imputed	János Molnár, et al., 2014, BMC Genomics (Genome sequencing and analysis of Mangalica, a fatty local pig of Hungary)	Only downloaded one Run	SRR1178923	https://www.ncbi.nlm.nih.gov/sra/?term=SRR1178923
767	CB7-1	Min	MIN	Northwestern Chinese domestic pig	Female	NA	NA	NA	0.9753	26.4126	Haplotype constructing	Sequencing; Have published in Ai, et al., 2015, Nature genetics (Adaptation and possible ancient interspecies introgression in pigs identified by whole-genome sequencing)		SRA096093	https://www.ncbi.nlm.nih.gov/sra/?term=SRA096093
768	CB7-2	Min	MIN	Northwestern Chinese domestic pig	Male	NA	NA	NA	0.979	25.995	Haplotype constructing	Sequencing; Have published in Ai, et al., 2015, Nature genetics (Adaptation and possible ancient interspecies introgression in pigs identified by whole-genome sequencing)		SRA096093	https://www.ncbi.nlm.nih.gov/sra/?term=SRA096093
769	CB7-3	Min	MIN	Northwestern Chinese domestic pig	Male	NA	NA	NA	0.9816	26.9451	Haplotype constructing	Sequencing; Have published in Ai, et al., 2015, Nature genetics (Adaptation and possible ancient interspecies introgression in pigs identified by whole-genome sequencing)		SRA096093	https://www.ncbi.nlm.nih.gov/sra/?term=SRA096093
770	CB7-4	Min	MIN	Northwestern Chinese domestic pig	Male	NA	NA	NA	0.9783	26.8308	Haplotype constructing	Sequencing; Have published in Ai, et al., 2015, Nature genetics (Adaptation and possible ancient interspecies introgression in pigs identified by whole-genome sequencing)		SRA096093	https://www.ncbi.nlm.nih.gov/sra/?term=SRA096093
771	CB7-5	Min	MIN	Northwestern Chinese domestic pig	Male	NA	NA	NA	0.9777	23.8565	Haplotype constructing	Sequencing; Have published in Ai, et al., 2015, Nature genetics (Adaptation and possible ancient interspecies introgression in pigs identified by whole-genome sequencing)		SRA096093	https://www.ncbi.nlm.nih.gov/sra/?term=SRA096093
772	CB7-6	Min	MIN	Northwestern Chinese domestic pig	Male	NA	NA	NA	0.9796	27.3995	Haplotype constructing	Sequencing; Have published in Ai, et al., 2015, Nature genetics (Adaptation and possible ancient interspecies introgression in pigs identified by whole-genome sequencing)		SRA096093	https://www.ncbi.nlm.nih.gov/sra/?term=SRA096093
773	ERR557121	Meishan	MS	Southeastern Chinese domestic pig	Female	NA	NA	NA	0.8068	7.93274	Imputed	Groenen, et al., 2012, Nature (Analyses of pig genomes provide insight into porcine demography and evolution)		ERR557121	https://www.ncbi.nlm.nih.gov/sra/?term=ERR557121
774	ERR557122	Meishan	MS	Southeastern Chinese domestic pig	Female	NA	NA	NA	0.8097	8.04709	Imputed	Groenen, et al., 2012, Nature (Analyses of pig genomes provide insight into porcine demography and evolution)		ERR557122	https://www.ncbi.nlm.nih.gov/sra/?term=ERR557122
775	ERR977115	Meishan	MS	Southeastern Chinese domestic pig	Female	NA	NA	NA	0.9635	5.98767	Imputed	Frantz, et al., 2015, Nature genetics (Evidence of long-term gene flow and selection during domestication from analyses of Eurasian wild and domestic pig genomes)	Only downloaded one Run	ERR977115	https://www.ncbi.nlm.nih.gov/sra/?term=ERR977115
776	ERR977117	Meishan	MS	Southeastern Chinese domestic pig	Female	NA	NA	NA	0.9565	5.9226	Imputed	Frantz, et al., 2015, Nature genetics (Evidence of long-term gene flow and selection during domestication from analyses of Eurasian wild and domestic pig genomes)	Only downloaded one Run	ERR977117	https://www.ncbi.nlm.nih.gov/sra/?term=ERR977117
777	ERR977297	Middle White	MW	European domestic pig	Female	NA	NA	NA	0.9756	10.2832	Imputed	Frantz, et al., 2015, Nature genetics (Evidence of long-term gene flow and selection during domestication from analyses of Eurasian wild and domestic pig genomes)	Only downloaded one Run	ERR977297	https://www.ncbi.nlm.nih.gov/sra/?term=ERR977297
778	DB-1	Northern chinese wild pig	NCW	Asian wild pig	Male	NA	NA	NA	0.982	26.4449	Haplotype constructing	Sequencing
779	DB-2	Northern chinese wild pig	NCW	Asian wild pig	Male	NA	NA	NA	0.9822	31.4965	Haplotype constructing	Sequencing
780	HLJ-01	Northern chinese wild pig	NCW	Asian wild pig	Female	NA	NA	NA	0.9784	21.4731	Haplotype constructing	Sequencing
781	HuB-01	Northern chinese wild pig	NCW	Asian wild pig	Female	NA	NA	NA	0.978	30.25	Haplotype constructing	Sequencing
782	HuB-02	Northern chinese wild pig	NCW	Asian wild pig	Female	NA	NA	NA	0.9782	27.8992	Haplotype constructing	Sequencing
783	JL-12	Northern chinese wild pig	NCW	Asian wild pig	Female	NA	NA	NA	0.9785	25.2783	Haplotype constructing	Sequencing
784	JL-15	Northern chinese wild pig	NCW	Asian wild pig	Male	NA	NA	NA	0.9817	27.0651	Haplotype constructing	Sequencing
785	JL-79	Northern chinese wild pig	NCW	Asian wild pig	Female	NA	NA	NA	0.9784	26.7036	Haplotype constructing	Sequencing
786	NMG-02	Northern chinese wild pig	NCW	Asian wild pig	Male	NA	NA	NA	0.9829	31.9878	Haplotype constructing	Sequencing
787	NMG-04	Northern chinese wild pig	NCW	Asian wild pig	Female	NA	NA	NA	0.9784	20.6329	Haplotype constructing	Sequencing
788	NMG-05	Northern chinese wild pig	NCW	Asian wild pig	Female	NA	NA	NA	0.9789	22.2195	Haplotype constructing	Sequencing
789	NMG-06	Northern chinese wild pig	NCW	Asian wild pig	Male	NA	NA	NA	0.9822	26.3692	Haplotype constructing	Sequencing
790	NMG-07	Northern chinese wild pig	NCW	Asian wild pig	Female	NA	NA	NA	0.9787	20.8785	Haplotype constructing	Sequencing
791	NMG-08	Northern chinese wild pig	NCW	Asian wild pig	Male	NA	NA	NA	0.9825	28.8462	Haplotype constructing	Sequencing
792	NMG-09	Northern chinese wild pig	NCW	Asian wild pig	Male	NA	NA	NA	0.9813	22.4538	Haplotype constructing	Sequencing
793	ERR977170	Northern chinese wild pig	NCW	NA	Male	NA	NA	NA	0.9217	7.95376	filtered	Frantz, et al., 2015, Nature genetics (Evidence of long-term gene flow and selection during domestication from analyses of Eurasian wild and domestic pig genomes)		ERR977170	https://www.ncbi.nlm.nih.gov/sra/?term=ERR977170
794	ERR977180	Northern chinese wild pig	NCW	NA	Male	NA	NA	NA	0.9791	8.58919	filtered	Frantz, et al., 2015, Nature genetics (Evidence of long-term gene flow and selection during domestication from analyses of Eurasian wild and domestic pig genomes)	Only downloaded one Run	ERR977180	https://www.ncbi.nlm.nih.gov/sra/?term=ERR977180
795	CB25-1	Neijiang	NJ	Southeastern Chinese domestic pig	Male	NA	NA	NA	0.9817	26.7517	Haplotype constructing	Sequencing
796	CB25-2	Neijiang	NJ	Southeastern Chinese domestic pig	Male	NA	NA	NA	0.9814	26.7394	Haplotype constructing	Sequencing
797	CB25-3	Neijiang	NJ	Southeastern Chinese domestic pig	Female	NA	NA	NA	0.9786	27.0281	Haplotype constructing	Sequencing
798	CB25-4	Neijiang	NJ	Southeastern Chinese domestic pig	Male	NA	NA	NA	0.9809	24.0242	Haplotype constructing	Sequencing
799	CB25-5	Neijiang	NJ	Southeastern Chinese domestic pig	Male	NA	NA	NA	0.9812	24.4366	Haplotype constructing	Sequencing
800	CB25-6	Neijiang	NJ	Southeastern Chinese domestic pig	Male	NA	NA	NA	0.9808	25.7506	Haplotype constructing	Sequencing
801	SRR652357	Neijiang	NJ	Southeastern Chinese domestic pig	Female	NA	NA	NA	0.9451	6.2185	Imputed	Mingzhou Li, et al., 2013, Nature genetics (Genomic analyses identify distinct patterns of selection in domesticated pigs and Tibetan wild boars)		SRR652357	https://www.ncbi.nlm.nih.gov/sra/?term=SRR652357
802	SRR652362	Neijiang	NJ	Southeastern Chinese domestic pig	Female	NA	NA	NA	0.9521	6.81773	Imputed	Mingzhou Li, et al., 2013, Nature genetics (Genomic analyses identify distinct patterns of selection in domesticated pigs and Tibetan wild boars)		SRR652362	https://www.ncbi.nlm.nih.gov/sra/?term=SRR652362
803	SRR652363	Neijiang	NJ	Southeastern Chinese domestic pig	Female	NA	NA	NA	0.9317	4.52286	Imputed	Mingzhou Li, et al., 2013, Nature genetics (Genomic analyses identify distinct patterns of selection in domesticated pigs and Tibetan wild boars)		SRR652363	https://www.ncbi.nlm.nih.gov/sra/?term=SRR652363
804	ERR977316	Netherland wild pig	NTLW	European wild pig	Female	NA	NA	NA	0.9779	14.9741	Haplotype constructing	Frantz, et al., 2015, Nature genetics (Evidence of long-term gene flow and selection during domestication from analyses of Eurasian wild and domestic pig genomes)		ERR977316	https://www.ncbi.nlm.nih.gov/sra/?term=ERR977316
805	ERR977317	Netherland wild pig	NTLW	European wild pig	Female	NA	NA	NA	0.9787	17.9462	Haplotype constructing	Frantz, et al., 2015, Nature genetics (Evidence of long-term gene flow and selection during domestication from analyses of Eurasian wild and domestic pig genomes)		ERR977317	https://www.ncbi.nlm.nih.gov/sra/?term=ERR977317
806	ERR977330	Netherland wild pig	NTLW	European wild pig	Male	NA	NA	NA	0.9831	25.9476	Haplotype constructing	Frantz, et al., 2015, Nature genetics (Evidence of long-term gene flow and selection during domestication from analyses of Eurasian wild and domestic pig genomes)		ERR977330	https://www.ncbi.nlm.nih.gov/sra/?term=ERR977330
807	ERR977340	Netherland wild pig	NTLW	European wild pig	Female	NA	NA	NA	0.9774	13.2817	Haplotype constructing	Frantz, et al., 2015, Nature genetics (Evidence of long-term gene flow and selection during domestication from analyses of Eurasian wild and domestic pig genomes)		ERR977340	https://www.ncbi.nlm.nih.gov/sra/?term=ERR977340
808	ERR977341	Netherland wild pig	NTLW	European wild pig	Female	NA	NA	NA	0.9776	12.5889	Haplotype constructing	Frantz, et al., 2015, Nature genetics (Evidence of long-term gene flow and selection during domestication from analyses of Eurasian wild and domestic pig genomes)		ERR977341	https://www.ncbi.nlm.nih.gov/sra/?term=ERR977341
809	ERR977342	Netherland wild pig	NTLW	European wild pig	Male	NA	NA	NA	0.9824	19.6616	Haplotype constructing	Frantz, et al., 2015, Nature genetics (Evidence of long-term gene flow and selection during domestication from analyses of Eurasian wild and domestic pig genomes)		ERR977342	https://www.ncbi.nlm.nih.gov/sra/?term=ERR977342
810	ERR977343	Netherland wild pig	NTLW	European wild pig	Male	NA	NA	NA	0.9821	16.7717	Haplotype constructing	Frantz, et al., 2015, Nature genetics (Evidence of long-term gene flow and selection during domestication from analyses of Eurasian wild and domestic pig genomes)		ERR977343	https://www.ncbi.nlm.nih.gov/sra/?term=ERR977343
811	ERR977329	Netherland wild pig	NTLW	European wild pig	Male	NA	NA	NA	0.969	7.69899	Imputed	Frantz, et al., 2015, Nature genetics (Evidence of long-term gene flow and selection during domestication from analyses of Eurasian wild and domestic pig genomes)	Only downloaded one Run	ERR977329	https://www.ncbi.nlm.nih.gov/sra/?term=ERR977329
812	ERR977331	Netherland wild pig	NTLW	European wild pig	Female	NA	NA	NA	0.9622	8.65524	Imputed	Frantz, et al., 2015, Nature genetics (Evidence of long-term gene flow and selection during domestication from analyses of Eurasian wild and domestic pig genomes)		ERR977331	https://www.ncbi.nlm.nih.gov/sra/?term=ERR977331
813	ERR977084	Sus verrucosus	Outgroup	Outgroup	Male	NA	NA	NA	0.9768	18.4128	NA	Frantz, et al., 2015, Nature genetics (Evidence of long-term gene flow and selection during domestication from analyses of Eurasian wild and domestic pig genomes)		ERR977084	https://www.ncbi.nlm.nih.gov/sra/?term=ERR977084
814	ERR173210	Sus celebensis	Outgroup	Outgroup	Female	NA	NA	NA	0.8073	18.3767	NA	Groenen, et al., 2012, Nature (Analyses of pig genomes provide insight into porcine demography and evolution)		ERR173210	https://www.ncbi.nlm.nih.gov/sra/?term=ERR173210
815	SWB01	Sumatra wild boar	Outgroup	Outgroup	Male	NA	NA	NA	0.9788	13.6671	NA	Sequencing; Have published in Yang, H. et al., 2022, Nature (ABO genotype alters the gut microbiota by regulating GalNAc levels in pigs)		CRA006383	https://ngdc.cncb.ac.cn/gsa/browse/CRA006383
816	ERS717446	Sus cebifrons	Outgroup	Outgroup	unknow	NA	NA	NA	0.9739	9.73195	NA	Bosse et al.,2015, Genome research (Using genome-wide measures of coancestry to maintain diversity and fitness in endangered and domestic pig populations)		ERS717446	https://www.ncbi.nlm.nih.gov/sra/?term=ERS717446
817	W28	Phacochoerus africanus	Outgroup	Outgroup	unknow	NA	NA	NA	0.9651	24.4807	NA	Sequencing; Have published in Yang, H. et al., 2022, Nature (ABO genotype alters the gut microbiota by regulating GalNAc levels in pigs)		CRA006383	https://ngdc.cncb.ac.cn/gsa/browse/CRA006383
818	ERR2984766	Porcula salvania	Outgroup	Outgroup	unknow	NA	NA	NA	0.9632	11.8173	NA	Liu, et al., 2019, Nature communications (Genomic analysis on pygmy hog reveals extensive interbreeding during wild boar expansion)		ERR2984766	https://www.ncbi.nlm.nih.gov/sra/?term=ERR2984766
819	ERR2984767	Porcula salvania	Outgroup	Outgroup	unknow	NA	NA	NA	0.9655	12.9466	NA	Liu, et al., 2019, Nature communications (Genomic analysis on pygmy hog reveals extensive interbreeding during wild boar expansion)		ERR2984767	https://www.ncbi.nlm.nih.gov/sra/?term=ERR2984767
820	ERR2984768	Porcula salvania	Outgroup	Outgroup	unknow	NA	NA	NA	0.9652	13.1751	NA	Liu, et al., 2019, Nature communications (Genomic analysis on pygmy hog reveals extensive interbreeding during wild boar expansion)		ERR2984768	https://www.ncbi.nlm.nih.gov/sra/?term=ERR2984768
821	ERR173204	Pietrain	PT	European domestic pig	Female	NA	NA	NA	0.795	8.25618	Imputed	Groenen, et al., 2012, Nature (Analyses of pig genomes provide insight into porcine demography and evolution)		ERR173204	https://www.ncbi.nlm.nih.gov/sra/?term=ERR173204
822	ERR173205	Pietrain	PT	European domestic pig	Female	NA	NA	NA	0.8025	8.34811	Imputed	Groenen, et al., 2012, Nature (Analyses of pig genomes provide insight into porcine demography and evolution)		ERR173205	https://www.ncbi.nlm.nih.gov/sra/?term=ERR173205
823	ERR173206	Pietrain	PT	European domestic pig	Female	NA	NA	NA	0.783	6.56522	Imputed	Groenen, et al., 2012, Nature (Analyses of pig genomes provide insight into porcine demography and evolution)		ERR173206	https://www.ncbi.nlm.nih.gov/sra/?term=ERR173206
824	ERR977064	Pietrain	PT	European domestic pig	Male	NA	NA	NA	0.9544	7.68349	Imputed	Frantz, et al., 2015, Nature genetics (Evidence of long-term gene flow and selection during domestication from analyses of Eurasian wild and domestic pig genomes)	Only downloaded one Run	ERR977064	https://www.ncbi.nlm.nih.gov/sra/?term=ERR977064
825	ERR977305	Pietrain	PT	European domestic pig	Male	NA	NA	NA	0.9557	9.01712	Imputed	Frantz, et al., 2015, Nature genetics (Evidence of long-term gene flow and selection during domestication from analyses of Eurasian wild and domestic pig genomes)		ERR977305	https://www.ncbi.nlm.nih.gov/sra/?term=ERR977305
826	H59	Pietran	PT	European domestic pig	Male	NA	NA	NA	0.9822	28.3521	Haplotype constructing	Sequencing; Have published in Yang, H. et al., 2022, Nature (ABO genotype alters the gut microbiota by regulating GalNAc levels in pigs)		CRA006383	https://ngdc.cncb.ac.cn/gsa/browse/CRA006383
827	H63	Pietran	PT	European domestic pig	Male	NA	NA	NA	0.9814	26.6795	Haplotype constructing	Sequencing; Have published in Yang, H. et al., 2022, Nature (ABO genotype alters the gut microbiota by regulating GalNAc levels in pigs)		CRA006383	https://ngdc.cncb.ac.cn/gsa/browse/CRA006383
828	H65	Pietran	PT	European domestic pig	Male	NA	NA	NA	0.9829	34.7913	Haplotype constructing	Sequencing; Have published in Yang, H. et al., 2022, Nature (ABO genotype alters the gut microbiota by regulating GalNAc levels in pigs)		CRA006383	https://ngdc.cncb.ac.cn/gsa/browse/CRA006383
829	H66	Pietran	PT	European domestic pig	Female	NA	NA	NA	0.9785	24.307	Haplotype constructing	Sequencing; Have published in Yang, H. et al., 2022, Nature (ABO genotype alters the gut microbiota by regulating GalNAc levels in pigs)		CRA006383	https://ngdc.cncb.ac.cn/gsa/browse/CRA006383
830	H70	Pietran	PT	European domestic pig	Female	NA	NA	NA	0.9785	27.2726	Haplotype constructing	Sequencing; Have published in Yang, H. et al., 2022, Nature (ABO genotype alters the gut microbiota by regulating GalNAc levels in pigs)		CRA006383	https://ngdc.cncb.ac.cn/gsa/browse/CRA006383
831	H81	Pietran	PT	European domestic pig	Male	NA	NA	NA	0.9828	33.2193	Haplotype constructing	Sequencing; Have published in Yang, H. et al., 2022, Nature (ABO genotype alters the gut microbiota by regulating GalNAc levels in pigs)		CRA006383	https://ngdc.cncb.ac.cn/gsa/browse/CRA006383
832	SRR652348	Penzhou	PZ	NA	Female	NA	NA	NA	0.9428	4.6837	filtered	Mingzhou Li, et al., 2013, Nature genetics (Genomic analyses identify distinct patterns of selection in domesticated pigs and Tibetan wild boars)		SRR652348	https://www.ncbi.nlm.nih.gov/sra/?term=SRR652348
833	SRR652350	Penzhou	PZ	NA	Female	NA	NA	NA	0.9608	5.55175	filtered	Mingzhou Li, et al., 2013, Nature genetics (Genomic analyses identify distinct patterns of selection in domesticated pigs and Tibetan wild boars)		SRR652350	https://www.ncbi.nlm.nih.gov/sra/?term=SRR652350
834	SRR1056426	Rongchang	RC	NA	Male	NA	NA	NA	0.9728	7.31747	filtered	Mingzhou Li, et al., 2014, Sci Rep (Whole-genome sequencing of Berkshire (European native pig) provides insights into its origin and domestication)		SRR1056426	https://www.ncbi.nlm.nih.gov/sra/?term=SRR1056426
835	SRR1056427	Rongchang	RC	NA	Female	NA	NA	NA	0.9744	9.3545	filtered	Mingzhou Li, et al., 2014, Sci Rep (Whole-genome sequencing of Berkshire (European native pig) provides insights into its origin and domestication)		SRR1056427	https://www.ncbi.nlm.nih.gov/sra/?term=SRR1056427
836	SRR1056429	Rongchang	RC	NA	Female	NA	NA	NA	0.9742	9.73185	filtered	Mingzhou Li, et al., 2014, Sci Rep (Whole-genome sequencing of Berkshire (European native pig) provides insights into its origin and domestication)		SRR1056429	https://www.ncbi.nlm.nih.gov/sra/?term=SRR1056429
837	SRR1056430	Rongchang	RC	NA	Female	NA	NA	NA	0.9764	10.4442	filtered	Mingzhou Li, et al., 2014, Sci Rep (Whole-genome sequencing of Berkshire (European native pig) provides insights into its origin and domestication)		SRR1056430	https://www.ncbi.nlm.nih.gov/sra/?term=SRR1056430
838	SRR1056431	Rongchang	RC	NA	Male	NA	NA	NA	0.9778	9.70448	filtered	Mingzhou Li, et al., 2014, Sci Rep (Whole-genome sequencing of Berkshire (European native pig) provides insights into its origin and domestication)		SRR1056431	https://www.ncbi.nlm.nih.gov/sra/?term=SRR1056431
839	ERR977309	Retinto	Retin	NA	Female	NA	NA	NA	0.9548	4.8227	filtered	Frantz, et al., 2015, Nature genetics (Evidence of long-term gene flow and selection during domestication from analyses of Eurasian wild and domestic pig genomes)	Only downloaded one Run	ERR977309	https://www.ncbi.nlm.nih.gov/sra/?term=ERR977309
840	2525	Sichuan Tibetan	SCT1	Northwestern Chinese domestic pig	Male	NA	NA	NA	0.9809	14.8355	Haplotype constructing	Sequencing
841	2504	Sichuan Tibetan	SCT1	Northwestern Chinese domestic pig	Male	NA	NA	NA	0.9803	14.3989	Haplotype constructing	Sequencing
842	N-003	Sichuan Tibetan	SCT1	Northwestern Chinese domestic pig	Male	NA	NA	NA	0.9797	12.2366	Haplotype constructing	Sequencing
843	2501	Sichuan Tibetan	SCT1	Northwestern Chinese domestic pig	Male	NA	NA	NA	0.9806	13.7163	Haplotype constructing	Sequencing
844	2531	Sichuan Tibetan	SCT1	Northwestern Chinese domestic pig	Male	NA	NA	NA	0.9799	11.0314	Haplotype constructing	Sequencing
845	2549	Sichuan Tibetan	SCT1	Northwestern Chinese domestic pig	Male	NA	NA	NA	0.9794	11.6688	Haplotype constructing	Sequencing
846	2503	Sichuan Tibetan	SCT1	Northwestern Chinese domestic pig	Male	NA	NA	NA	0.9803	11.5831	Haplotype constructing	Sequencing
847	2500	Sichuan Tibetan	SCT1	Northwestern Chinese domestic pig	Male	NA	NA	NA	0.9796	13.3966	Haplotype constructing	Sequencing
848	2554	Sichuan Tibetan	SCT1	Northwestern Chinese domestic pig	Male	NA	NA	NA	0.9801	15.2214	Haplotype constructing	Sequencing
849	2511	Sichuan Tibetan	SCT1	Northwestern Chinese domestic pig	Male	NA	NA	NA	0.9804	14.1454	Haplotype constructing	Sequencing
850	2558	Sichuan Tibetan	SCT1	Northwestern Chinese domestic pig	Male	NA	NA	NA	0.9798	12.9938	Haplotype constructing	Sequencing
851	N-012	Sichuan Tibetan	SCT1	Northwestern Chinese domestic pig	Male	NA	NA	NA	0.9785	10.3562	Haplotype constructing	Sequencing
852	2517	Sichuan Tibetan	SCT1	Northwestern Chinese domestic pig	Male	NA	NA	NA	0.9802	12.3241	Haplotype constructing	Sequencing
853	2526	Sichuan Tibetan	SCT1	Northwestern Chinese domestic pig	Male	NA	NA	NA	0.9804	12.4711	Haplotype constructing	Sequencing
854	2530	Sichuan Tibetan	SCT1	Northwestern Chinese domestic pig	Male	NA	NA	NA	0.98	11.5022	Haplotype constructing	Sequencing
855	2519	Sichuan Tibetan	SCT1	Northwestern Chinese domestic pig	Male	NA	NA	NA	0.9803	12.4574	Haplotype constructing	Sequencing
856	N-017	Sichuan Tibetan	SCT1	Northwestern Chinese domestic pig	Male	NA	NA	NA	0.9813	14.5988	Haplotype constructing	Sequencing
857	2593	Sichuan Tibetan	SCT1	Northwestern Chinese domestic pig	Male	NA	NA	NA	0.9796	11.5043	Haplotype constructing	Sequencing
858	2508	Sichuan Tibetan	SCT1	Northwestern Chinese domestic pig	Male	NA	NA	NA	0.9809	14.7498	Haplotype constructing	Sequencing
859	2509	Sichuan Tibetan	SCT1	Northwestern Chinese domestic pig	Male	NA	NA	NA	0.9802	12.957	Haplotype constructing	Sequencing
860	2513	Sichuan Tibetan	SCT1	Northwestern Chinese domestic pig	Male	NA	NA	NA	0.9796	11.6185	Haplotype constructing	Sequencing
861	2502	Sichuan Tibetan	SCT1	Northwestern Chinese domestic pig	Female	NA	NA	NA	0.9771	13.8117	Haplotype constructing	Sequencing
862	N-023	Sichuan Tibetan	SCT1	Northwestern Chinese domestic pig	Male	NA	NA	NA	0.979	11.1793	Haplotype constructing	Sequencing
863	N-024	Sichuan Tibetan	SCT1	Northwestern Chinese domestic pig	Female	NA	NA	NA	0.9766	12.2034	Haplotype constructing	Sequencing
864	2536	Sichuan Tibetan	SCT1	Northwestern Chinese domestic pig	Male	NA	NA	NA	0.9805	13.5142	Haplotype constructing	Sequencing
865	2557	Sichuan Tibetan	SCT1	Northwestern Chinese domestic pig	Male	NA	NA	NA	0.9792	11.2007	Haplotype constructing	Sequencing
866	N-027	Sichuan Tibetan	SCT1	Northwestern Chinese domestic pig	Female	NA	NA	NA	0.9769	13.2644	Haplotype constructing	Sequencing
867	2575	Sichuan Tibetan	SCT1	Northwestern Chinese domestic pig	Male	NA	NA	NA	0.9794	11.3212	Haplotype constructing	Sequencing
868	2562	Sichuan Tibetan	SCT1	Northwestern Chinese domestic pig	Male	NA	NA	NA	0.9797	11.2435	Haplotype constructing	Sequencing
869	2550	Sichuan Tibetan	SCT1	Northwestern Chinese domestic pig	Male	NA	NA	NA	0.9806	13.4907	Haplotype constructing	Sequencing
870	N-031	Sichuan Tibetan	SCT1	Northwestern Chinese domestic pig	Female	NA	NA	NA	0.9771	11.1759	Haplotype constructing	Sequencing
871	2587	Sichuan Tibetan	SCT1	Northwestern Chinese domestic pig	Male	NA	NA	NA	0.9806	12.7714	Haplotype constructing	Sequencing
872	N-033	Sichuan Tibetan	SCT1	Northwestern Chinese domestic pig	Male	NA	NA	NA	0.9808	12.746	Haplotype constructing	Sequencing
873	2551	Sichuan Tibetan	SCT1	Northwestern Chinese domestic pig	Male	NA	NA	NA	0.98	13.2492	Haplotype constructing	Sequencing
874	2583	Sichuan Tibetan	SCT1	Northwestern Chinese domestic pig	Male	NA	NA	NA	0.9803	12.9556	Haplotype constructing	Sequencing
875	N-036	Sichuan Tibetan	SCT1	Northwestern Chinese domestic pig	Male	NA	NA	NA	0.9795	11.7507	Haplotype constructing	Sequencing
876	2580	Sichuan Tibetan	SCT1	Northwestern Chinese domestic pig	Male	NA	NA	NA	0.9794	11.6399	Haplotype constructing	Sequencing
877	N-038	Sichuan Tibetan	SCT1	Northwestern Chinese domestic pig	Male	NA	NA	NA	0.9798	12.4991	Haplotype constructing	Sequencing
878	2570	Sichuan Tibetan	SCT1	Northwestern Chinese domestic pig	Male	NA	NA	NA	0.9794	12.2668	Haplotype constructing	Sequencing
879	2566	Sichuan Tibetan	SCT1	Northwestern Chinese domestic pig	Male	NA	NA	NA	0.9801	11.6896	Haplotype constructing	Sequencing
880	2569	Sichuan Tibetan	SCT1	Northwestern Chinese domestic pig	Male	NA	NA	NA	0.9795	12.0918	Haplotype constructing	Sequencing
881	2586	Sichuan Tibetan	SCT1	Northwestern Chinese domestic pig	Male	NA	NA	NA	0.9792	11.4604	Haplotype constructing	Sequencing
882	N-043	Sichuan Tibetan	SCT1	Northwestern Chinese domestic pig	Male	NA	NA	NA	0.9799	12.9505	Haplotype constructing	Sequencing
883	N-044	Sichuan Tibetan	SCT1	Northwestern Chinese domestic pig	Male	NA	NA	NA	0.9791	10.4118	Haplotype constructing	Sequencing
884	2561	Sichuan Tibetan	SCT1	Northwestern Chinese domestic pig	Male	NA	NA	NA	0.9793	11.342	Haplotype constructing	Sequencing
885	N-046	Sichuan Tibetan	SCT1	Northwestern Chinese domestic pig	Male	NA	NA	NA	0.9799	11.9524	Haplotype constructing	Sequencing
886	N-047	Sichuan Tibetan	SCT1	Northwestern Chinese domestic pig	Male	NA	NA	NA	0.9803	13.283	Haplotype constructing	Sequencing
887	2577	Sichuan Tibetan	SCT1	Northwestern Chinese domestic pig	Male	NA	NA	NA	0.9802	12.5449	Haplotype constructing	Sequencing
888	2572	Sichuan Tibetan	SCT1	Northwestern Chinese domestic pig	Male	NA	NA	NA	0.9813	13.7209	Haplotype constructing	Sequencing
889	2576	Sichuan Tibetan	SCT1	Northwestern Chinese domestic pig	Male	NA	NA	NA	0.9794	11.8383	Haplotype constructing	Sequencing
890	CB4-1	Sichuan Tibetan	SCT2	Southeastern Chinese domestic pig	Female	NA	NA	NA	0.9762	27.2625	Haplotype constructing	Sequencing; Have published in Ai, et al., 2015, Nature genetics (Adaptation and possible ancient interspecies introgression in pigs identified by whole-genome sequencing)		SRA096093	https://www.ncbi.nlm.nih.gov/sra/?term=SRA096093
891	CB4-2	Sichuan Tibetan	SCT2	Southeastern Chinese domestic pig	Female	NA	NA	NA	0.9767	26.8441	Haplotype constructing	Sequencing; Have published in Ai, et al., 2015, Nature genetics (Adaptation and possible ancient interspecies introgression in pigs identified by whole-genome sequencing)		SRA096093	https://www.ncbi.nlm.nih.gov/sra/?term=SRA096093
892	CB4-3	Sichuan Tibetan	SCT2	Southeastern Chinese domestic pig	Male	NA	NA	NA	0.9801	26.8379	Haplotype constructing	Sequencing; Have published in Ai, et al., 2015, Nature genetics (Adaptation and possible ancient interspecies introgression in pigs identified by whole-genome sequencing)		SRA096093	https://www.ncbi.nlm.nih.gov/sra/?term=SRA096093
893	CB4-4	Sichuan Tibetan	SCT2	Southeastern Chinese domestic pig	Male	NA	NA	NA	0.9801	27.4679	Haplotype constructing	Sequencing; Have published in Ai, et al., 2015, Nature genetics (Adaptation and possible ancient interspecies introgression in pigs identified by whole-genome sequencing)		SRA096093	https://www.ncbi.nlm.nih.gov/sra/?term=SRA096093
894	CB4-5	Sichuan Tibetan	SCT2	Southeastern Chinese domestic pig	Male	NA	NA	NA	0.9805	28.887	Haplotype constructing	Sequencing; Have published in Ai, et al., 2015, Nature genetics (Adaptation and possible ancient interspecies introgression in pigs identified by whole-genome sequencing)		SRA096093	https://www.ncbi.nlm.nih.gov/sra/?term=SRA096093
895	CB4-6	Sichuan Tibetan	SCT2	Southeastern Chinese domestic pig	Male	NA	NA	NA	0.9789	28.3272	Haplotype constructing	Sequencing; Have published in Ai, et al., 2015, Nature genetics (Adaptation and possible ancient interspecies introgression in pigs identified by whole-genome sequencing)		SRA096093	https://www.ncbi.nlm.nih.gov/sra/?term=SRA096093
896	CB23-1	Sichuan Tibetan	SCT2	Southeastern Chinese domestic pig	Male	NA	NA	NA	0.9811	25.3143	Haplotype constructing	Sequencing; Have published in Ai, et al., 2021, Molecular biology and evolution (Human-Mediated Admixture and Selection Shape the Diversity on the Modern Swine (Sus scrofa) Y Chromosomes)		SRX11675007;SRX11675008;SRX11675009;SRX11675011;SRX11675012;SRX11675013	https://www.ncbi.nlm.nih.gov/sra/SRX11675007;https://www.ncbi.nlm.nih.gov/sra/SRX11675008;https://www.ncbi.nlm.nih.gov/sra/SRX11675009;https://www.ncbi.nlm.nih.gov/sra/SRX11675011;https://www.ncbi.nlm.nih.gov/sra/SRX11675012;https://www.ncbi.nlm.nih.gov/sra/SRX11675013
897	CB23-2	Sichuan Tibetan	SCT2	Southeastern Chinese domestic pig	Male	NA	NA	NA	0.9816	28.4361	Haplotype constructing	Sequencing; Have published in Ai, et al., 2021, Molecular biology and evolution (Human-Mediated Admixture and Selection Shape the Diversity on the Modern Swine (Sus scrofa) Y Chromosomes)		SRX11675014;SRX11675015;SRX11675016;SRX11675017	https://www.ncbi.nlm.nih.gov/sra/SRX11675014;https://www.ncbi.nlm.nih.gov/sra/SRX11675015;https://www.ncbi.nlm.nih.gov/sra/SRX11675016;https://www.ncbi.nlm.nih.gov/sra/SRX11675017
898	CB23-3	Sichuan Tibetan	SCT2	Southeastern Chinese domestic pig	Male	NA	NA	NA	0.9809	25.0395	Haplotype constructing	Sequencing; Have published in Ai, et al., 2021, Molecular biology and evolution (Human-Mediated Admixture and Selection Shape the Diversity on the Modern Swine (Sus scrofa) Y Chromosomes)		SRX11675018;SRX11675019;SRX11675020;SRX11675022;SRX11675023	https://www.ncbi.nlm.nih.gov/sra/SRX11675018;https://www.ncbi.nlm.nih.gov/sra/SRX11675019;https://www.ncbi.nlm.nih.gov/sra/SRX11675020;https://www.ncbi.nlm.nih.gov/sra/SRX11675022;https://www.ncbi.nlm.nih.gov/sra/SRX11675023
899	CB23-4	Sichuan Tibetan	SCT2	Southeastern Chinese domestic pig	Male	NA	NA	NA	0.9816	27.7398	Haplotype constructing	Sequencing; Have published in Ai, et al., 2021, Molecular biology and evolution (Human-Mediated Admixture and Selection Shape the Diversity on the Modern Swine (Sus scrofa) Y Chromosomes)		SRX11675024;SRX11675025;SRX11675026;SRX11675027	https://www.ncbi.nlm.nih.gov/sra/SRX11675024;https://www.ncbi.nlm.nih.gov/sra/SRX11675025;https://www.ncbi.nlm.nih.gov/sra/SRX11675026;https://www.ncbi.nlm.nih.gov/sra/SRX11675027
900	CB23-5	Sichuan Tibetan	SCT2	Southeastern Chinese domestic pig	Male	NA	NA	NA	0.9814	24.5569	Haplotype constructing	Sequencing; Have published in Ai, et al., 2021, Molecular biology and evolution (Human-Mediated Admixture and Selection Shape the Diversity on the Modern Swine (Sus scrofa) Y Chromosomes)		SRX11675028;SRX11675029;SRX11675030;SRX11675031	https://www.ncbi.nlm.nih.gov/sra/SRX11675028;https://www.ncbi.nlm.nih.gov/sra/SRX11675029;https://www.ncbi.nlm.nih.gov/sra/SRX11675030;https://www.ncbi.nlm.nih.gov/sra/SRX11675031
901	CB23-6	Sichuan Tibetan	SCT2	Southeastern Chinese domestic pig	Male	NA	NA	NA	0.9808	25.7311	Haplotype constructing	Sequencing; Have published in Ai, et al., 2021, Molecular biology and evolution (Human-Mediated Admixture and Selection Shape the Diversity on the Modern Swine (Sus scrofa) Y Chromosomes)		SRX11674976;SRX11674977;SRX11674978;SRX11674979;SRX11674980;SRX11674981;SRX11674982	https://www.ncbi.nlm.nih.gov/sra/SRX11674976;https://www.ncbi.nlm.nih.gov/sra/SRX11674977;https://www.ncbi.nlm.nih.gov/sra/SRX11674978;https://www.ncbi.nlm.nih.gov/sra/SRX11674979;https://www.ncbi.nlm.nih.gov/sra/SRX11674980;https://www.ncbi.nlm.nih.gov/sra/SRX11674981;https://www.ncbi.nlm.nih.gov/sra/SRX11674982
902	AH-01	Southern chinese wild pig	SCW	Asian wild pig	Male	NA	NA	NA	0.9816	24.2974	Haplotype constructing	Sequencing
903	AH-02	Southern chinese wild pig	SCW	Asian wild pig	Male	NA	NA	NA	0.9811	21.1393	Haplotype constructing	Sequencing
904	CB11-1	Southern chinese wild pig	SCW	Asian wild pig	Female	NA	NA	NA	0.9775	26.0963	Haplotype constructing	Sequencing; Have published in Ai, et al., 2015, Nature genetics (Adaptation and possible ancient interspecies introgression in pigs identified by whole-genome sequencing)		SRA096093	https://www.ncbi.nlm.nih.gov/sra/?term=SRA096093
905	CB11-2	Southern chinese wild pig	SCW	Asian wild pig	Male	NA	NA	NA	0.9811	28.6942	Haplotype constructing	Sequencing; Have published in Ai, et al., 2015, Nature genetics (Adaptation and possible ancient interspecies introgression in pigs identified by whole-genome sequencing)		SRA096093	https://www.ncbi.nlm.nih.gov/sra/?term=SRA096093
906	CB11-3	Southern chinese wild pig	SCW	Asian wild pig	Female	NA	NA	NA	0.9773	28.0966	Haplotype constructing	Sequencing; Have published in Ai, et al., 2015, Nature genetics (Adaptation and possible ancient interspecies introgression in pigs identified by whole-genome sequencing)		SRA096093	https://www.ncbi.nlm.nih.gov/sra/?term=SRA096093
907	CB11-4	Southern chinese wild pig	SCW	Asian wild pig	Male	NA	NA	NA	0.9797	22.022	Haplotype constructing	Sequencing; Have published in Ai, et al., 2015, Nature genetics (Adaptation and possible ancient interspecies introgression in pigs identified by whole-genome sequencing)		SRA096093	https://www.ncbi.nlm.nih.gov/sra/?term=SRA096093
908	CB11-5	Southern chinese wild pig	SCW	Asian wild pig	Male	NA	NA	NA	0.9753	21.5856	Haplotype constructing	Sequencing; Have published in Ai, et al., 2015, Nature genetics (Adaptation and possible ancient interspecies introgression in pigs identified by whole-genome sequencing)		SRA096093	https://www.ncbi.nlm.nih.gov/sra/?term=SRA096093
909	CB11-6	Southern chinese wild pig	SCW	Asian wild pig	Male	NA	NA	NA	0.9753	22.2992	Haplotype constructing	Sequencing; Have published in Ai, et al., 2015, Nature genetics (Adaptation and possible ancient interspecies introgression in pigs identified by whole-genome sequencing)		SRA096093	https://www.ncbi.nlm.nih.gov/sra/?term=SRA096093
910	FJ-02	Southern chinese wild pig	SCW	Asian wild pig	Female	NA	NA	NA	0.9779	23.9086	Haplotype constructing	Sequencing
911	FJ-03	Southern chinese wild pig	SCW	Asian wild pig	Female	NA	NA	NA	0.9775	17.9526	Haplotype constructing	Sequencing
912	FJ-06	Southern chinese wild pig	SCW	Asian wild pig	Female	NA	NA	NA	0.9779	23.8357	Haplotype constructing	Sequencing
913	FJ-14	Southern chinese wild pig	SCW	Asian wild pig	Male	NA	NA	NA	0.9819	26.6424	Haplotype constructing	Sequencing
914	FNSW13	Southern chinese wild pig	SCW	Asian wild pig	Male	NA	NA	NA	0.9802	29.6515	Haplotype constructing	Sequencing
915	GD-04	Southern chinese wild pig	SCW	Asian wild pig	Male	NA	NA	NA	0.9809	21.2367	Haplotype constructing	Sequencing
916	JX-01	Southern chinese wild pig	SCW	Asian wild pig	Male	NA	NA	NA	0.982	27.3411	Haplotype constructing	Sequencing
917	JX-03	Southern chinese wild pig	SCW	Asian wild pig	Male	NA	NA	NA	0.9815	26.9415	Haplotype constructing	Sequencing
918	JX-07	Southern chinese wild pig	SCW	Asian wild pig	Male	NA	NA	NA	0.9799	20.43	Haplotype constructing	Sequencing
919	JXJJWB001	Southern chinese wild pig	SCW	Asian wild pig	Male	NA	NA	NA	0.9805	21.4686	Haplotype constructing	Sequencing
920	JXJJWB002	Southern chinese wild pig	SCW	Asian wild pig	Male	NA	NA	NA	0.9811	21.2775	Haplotype constructing	Sequencing
921	JXJJWB003	Southern chinese wild pig	SCW	Asian wild pig	Female	NA	NA	NA	0.9779	26.1209	Haplotype constructing	Sequencing
922	JXJJWB004	Southern chinese wild pig	SCW	Asian wild pig	Female	NA	NA	NA	0.9773	21.4912	Haplotype constructing	Sequencing
923	JXJJWB005	Southern chinese wild pig	SCW	Asian wild pig	Male	NA	NA	NA	0.9814	24.8065	Haplotype constructing	Sequencing
924	JXJJWB006	Southern chinese wild pig	SCW	Asian wild pig	Male	NA	NA	NA	0.9813	23.3612	Haplotype constructing	Sequencing
925	JXW1	Southern chinese wild pig	SCW	Asian wild pig	Male	NA	NA	NA	0.9768	30.746	Haplotype constructing	Sequencing
926	ZhJ-13	Southern chinese wild pig	SCW	Asian wild pig	Female	NA	NA	NA	0.977	17.914	Haplotype constructing	Sequencing
927	ZhJ-17	Southern chinese wild pig	SCW	Asian wild pig	Female	NA	NA	NA	0.9777	20.9571	Haplotype constructing	Sequencing
928	ZhJ-47	Southern chinese wild pig	SCW	Asian wild pig	Female	NA	NA	NA	0.9778	22.5485	Haplotype constructing	Sequencing
929	ZhJ-48	Southern chinese wild pig	SCW	Asian wild pig	Female	NA	NA	NA	0.978	23.8602	Haplotype constructing	Sequencing
930	ERR977151	Southern chinese wild pig	SCW	NA	Male	NA	NA	NA	0.9544	8.84428	filtered	Frantz, et al., 2015, Nature genetics (Evidence of long-term gene flow and selection during domestication from analyses of Eurasian wild and domestic pig genomes)		ERR977151	https://www.ncbi.nlm.nih.gov/sra/?term=ERR977151
931	ERR977160	Southern chinese wild pig	SCW	NA	Female	NA	NA	NA	0.9693	6.14358	filtered	Frantz, et al., 2015, Nature genetics (Evidence of long-term gene flow and selection during domestication from analyses of Eurasian wild and domestic pig genomes)		ERR977160	https://www.ncbi.nlm.nih.gov/sra/?term=ERR977160
932	ERR977166	Southern chinese wild pig	SCW	NA	Female	NA	NA	NA	0.9714	6.54424	filtered	Frantz, et al., 2015, Nature genetics (Evidence of long-term gene flow and selection during domestication from analyses of Eurasian wild and domestic pig genomes)	Only downloaded one Run	ERR977166	https://www.ncbi.nlm.nih.gov/sra/?term=ERR977166
933	ERR977169	Southern chinese wild pig	SCW	NA	Female	NA	NA	NA	0.9563	4.32056	filtered	Frantz, et al., 2015, Nature genetics (Evidence of long-term gene flow and selection during domestication from analyses of Eurasian wild and domestic pig genomes)	Only downloaded one Run	ERR977169	https://www.ncbi.nlm.nih.gov/sra/?term=ERR977169
934	ERR977202	British Saddleback	SDB	European domestic pig	Female	NA	NA	NA	0.9742	9.50482	Imputed	Frantz, et al., 2015, Nature genetics (Evidence of long-term gene flow and selection during domestication from analyses of Eurasian wild and domestic pig genomes)	Only downloaded one Run	ERR977202	https://www.ncbi.nlm.nih.gov/sra/?term=ERR977202
935	SRR1513306	Spanish wild boar	SPAW	European wild pig	Male	NA	NA	NA	0.9822	14.6424	Haplotype constructing	Ramírez, et al., 2015, Heredity (Genome data from a sixteenth century pig illuminate modern breed relationships)		SRR1513306	https://www.ncbi.nlm.nih.gov/sra/?term=SRR1513306
936	ST337	Sutai	SUT	Eurarian crossbred pig	Male	60k	ST5675	ST9656-noseq	0.9812	14.4743	Haplotype constructing	Sequencing
937	ST347	Sutai	SUT	Eurarian crossbred pig	Male	60k	NA	ST21204-noseq	0.981	11.9563	Haplotype constructing	Sequencing
938	ST357	Sutai	SUT	Eurarian crossbred pig	Male	60k	ST5675	ST5848-noseq	0.9795	10.1737	Haplotype constructing	Sequencing
939	ST367	Sutai	SUT	Eurarian crossbred pig	Male	60k	NA	ST5628-noseq	0.98	12.0753	Haplotype constructing	Sequencing
940	ST391	Sutai	SUT	Eurarian crossbred pig	Male	60k	NA	ST7868-noseq	0.9803	11.9193	Haplotype constructing	Sequencing
941	ST395	Sutai	SUT	Eurarian crossbred pig	Male	60k	ST-F0-5621-noseq	ST22298-noseq	0.9794	10.7096	Haplotype constructing	Sequencing
942	ST402	Sutai	SUT	Eurarian crossbred pig	Female	60k	ST-F0-5621-noseq	ST5294-noseq	0.9777	13.3718	Haplotype constructing	Sequencing
943	ST405	Sutai	SUT	Eurarian crossbred pig	Male	60k	ST6537	ST6648-noseq	0.9789	10.2606	Haplotype constructing	Sequencing
944	ST424	Sutai	SUT	Eurarian crossbred pig	Female	60k	ST6537	ST22272-noseq	0.977	11.9452	Haplotype constructing	Sequencing
945	ST437	Sutai	SUT	Eurarian crossbred pig	Male	60k	ST5675	ST8256-noseq	0.9805	12.4384	Haplotype constructing	Sequencing
946	ST441	Sutai	SUT	Eurarian crossbred pig	Male	60k	ST-F0-5621-noseq	ST5622-noseq	0.9809	12.1622	Haplotype constructing	Sequencing
947	ST483	Sutai	SUT	Eurarian crossbred pig	Male	60k	ST5675	ST328-noseq	0.9805	13.4215	Haplotype constructing	Sequencing
948	ST507	Sutai	SUT	Eurarian crossbred pig	Male	60k	NA	ST3870-noseq	0.981	12.1041	Haplotype constructing	Sequencing
949	ST529	Sutai	SUT	Eurarian crossbred pig	Male	60k	ST5675	ST9270-noseq	0.9804	11.6994	Haplotype constructing	Sequencing
950	ST539	Sutai	SUT	Eurarian crossbred pig	Male	60k	ST6537	ST5480-noseq	0.981	13.0083	Haplotype constructing	Sequencing
951	ST559	Sutai	SUT	Eurarian crossbred pig	Male	60k	ST5675	ST7532-noseq	0.9797	11.3157	Haplotype constructing	Sequencing
952	ST573	Sutai	SUT	Eurarian crossbred pig	Male	60k	ST6537	ST3894-noseq	0.9818	13.2588	Haplotype constructing	Sequencing
953	ST583	Sutai	SUT	Eurarian crossbred pig	Male	60k	ST5675	ST7840-noseq	0.9806	13.414	Haplotype constructing	Sequencing
954	ST595	Sutai	SUT	Eurarian crossbred pig	Male	60k	ST6537	ST5472-noseq	0.9802	12.0448	Haplotype constructing	Sequencing
955	ST615	Sutai	SUT	Eurarian crossbred pig	Male	60k	ST6537	ST6586-noseq	0.9809	14.2177	Haplotype constructing	Sequencing
956	ST627	Sutai	SUT	Eurarian crossbred pig	Male	60k	ST5675	ST9800-noseq	0.9815	12.6096	Haplotype constructing	Sequencing
957	ST641	Sutai	SUT	Eurarian crossbred pig	Male	60k	ST5675	ST9704-noseq	0.9809	12.6483	Haplotype constructing	Sequencing
958	ST653	Sutai	SUT	Eurarian crossbred pig	Male	60k	ST6537	ST5792-noseq	0.9808	13.1098	Haplotype constructing	Sequencing
959	ST677	Sutai	SUT	Eurarian crossbred pig	Male	60k	ST6537	ST5540-noseq	0.9798	12.2386	Haplotype constructing	Sequencing
960	ST681	Sutai	SUT	Eurarian crossbred pig	Male	60k	ST5675	ST5662-noseq	0.9806	12.9193	Haplotype constructing	Sequencing
961	ST695	Sutai	SUT	Eurarian crossbred pig	Male	60k	ST6537	ST9252-noseq	0.9806	12.6581	Haplotype constructing	Sequencing
962	ST703	Sutai	SUT	Eurarian crossbred pig	Male	60k	NA	ST9296-noseq	0.9805	12.5892	Haplotype constructing	Sequencing
963	ST715	Sutai	SUT	Eurarian crossbred pig	Male	60k	ST6537	ST9248-noseq	0.9807	12.4593	Haplotype constructing	Sequencing
964	ST733	Sutai	SUT	Eurarian crossbred pig	Male	60k	ST6537	ST8746-noseq	0.9798	11.8993	Haplotype constructing	Sequencing
965	ST745	Sutai	SUT	Eurarian crossbred pig	Male	60k	ST6537	ST23416-noseq	0.9807	12.0126	Haplotype constructing	Sequencing
966	ST755	Sutai	SUT	Eurarian crossbred pig	Male	60k	ST5675	ST9782-noseq	0.981	12.4156	Haplotype constructing	Sequencing
967	ST773	Sutai	SUT	Eurarian crossbred pig	Male	60k	ST5675	ST5624-noseq	0.9797	12.1437	Haplotype constructing	Sequencing
968	ST783	Sutai	SUT	Eurarian crossbred pig	Male	60k	ST-F0-5621-noseq	ST8266-noseq	0.9808	12.4491	Haplotype constructing	Sequencing
969	ST895	Sutai	SUT	Eurarian crossbred pig	Male	60k	ST-F0-5621-noseq	ST6086-noseq	0.981	13.6445	Haplotype constructing	Sequencing
970	ST925	Sutai	SUT	Eurarian crossbred pig	Male	60k	ST6313	ST5564-noseq	0.9811	13.5235	Haplotype constructing	Sequencing
971	ST937	Sutai	SUT	Eurarian crossbred pig	Male	60k	ST-F0-5621-noseq	ST5974-noseq	0.9807	14.5519	Haplotype constructing	Sequencing
972	ST961	Sutai	SUT	Eurarian crossbred pig	Male	60k	ST-F0-5621-noseq	ST9300-noseq	0.9809	12.0254	Haplotype constructing	Sequencing
973	ST967	Sutai	SUT	Eurarian crossbred pig	Male	60k	ST6313	ST5294-noseq	0.9809	13.8369	Haplotype constructing	Sequencing
974	ST979	Sutai	SUT	Eurarian crossbred pig	Male	60k	ST6313	ST7684-noseq	0.9799	11.1994	Haplotype constructing	Sequencing
975	ST993	Sutai	SUT	Eurarian crossbred pig	Male	60k	ST6313	ST6262-noseq	0.9794	9.95173	Haplotype constructing	Sequencing
976	ST1009	Sutai	SUT	Eurarian crossbred pig	Male	60k	ST6313	ST6140-noseq	0.9808	11.46	Haplotype constructing	Sequencing
977	ST1027	Sutai	SUT	Eurarian crossbred pig	Male	60k	ST-F0-5621-noseq	ST9254-noseq	0.981	13.223	Haplotype constructing	Sequencing
978	ST1043	Sutai	SUT	Eurarian crossbred pig	Male	60k	ST-F0-5621-noseq	ST9706-noseq	0.9804	11.6024	Haplotype constructing	Sequencing
979	ST1053	Sutai	SUT	Eurarian crossbred pig	Male	60k	ST6425-noseq	ST2962-noseq	0.9808	13.0076	Haplotype constructing	Sequencing
980	ST1063	Sutai	SUT	Eurarian crossbred pig	Male	60k	ST6313	ST5620-noseq	0.9812	11.0077	Haplotype constructing	Sequencing
981	ST1077	Sutai	SUT	Eurarian crossbred pig	Male	60k	ST6313	ST5620-noseq	0.9804	11.3162	Haplotype constructing	Sequencing
982	ST1083	Sutai	SUT	Eurarian crossbred pig	Male	60k	ST6313	NA	0.9806	11.645	Haplotype constructing	Sequencing
983	ST1089	Sutai	SUT	Eurarian crossbred pig	Male	60k	ST-F0-5621-noseq	ST5376-noseq	0.9804	12.452	Haplotype constructing	Sequencing
984	ST1101	Sutai	SUT	Eurarian crossbred pig	Male	60k	ST-F0-5621-noseq	ST6134-noseq	0.9809	15.227	Haplotype constructing	Sequencing
985	ST1117	Sutai	SUT	Eurarian crossbred pig	Male	60k	ST6313	ST7682-noseq	0.9806	12.1076	Haplotype constructing	Sequencing
986	ST1129	Sutai	SUT	Eurarian crossbred pig	Male	60k	ST6313	ST5664-noseq	0.981	11.0952	Haplotype constructing	Sequencing
987	ST1139	Sutai	SUT	Eurarian crossbred pig	Male	60k	ST-F0-5621-noseq	ST5472-noseq	0.9808	14.0693	Haplotype constructing	Sequencing
988	ST1151	Sutai	SUT	Eurarian crossbred pig	Male	60k	ST6313	ST6012-noseq	0.9804	10.3302	Haplotype constructing	Sequencing
989	ST1161	Sutai	SUT	Eurarian crossbred pig	Male	60k	ST-F0-5621-noseq	ST7840-noseq	0.981	11.9986	Haplotype constructing	Sequencing
990	ST1169	Sutai	SUT	Eurarian crossbred pig	Male	NA	NA	NA	0.98	11.7496	Haplotype constructing	Sequencing
991	ST3011	Sutai	SUT	Eurarian crossbred pig	Male	60k	ST6313	ST5662-noseq	0.9813	12.5028	Haplotype constructing	Sequencing
992	ST5607	Sutai	SUT	Eurarian crossbred pig	Male	60k	ST5675	ST8558-noseq	0.9802	12.3731	Haplotype constructing	Sequencing
993	ST5621	Sutai	SUT	Eurarian crossbred pig	Male	60k	ST6537	ST26358-noseq	0.9812	14.4984	Haplotype constructing	Sequencing
994	ST5905	Sutai	SUT	Eurarian crossbred pig	Male	60k	ST6313	ST6460-noseq	0.9805	12.1416	Haplotype constructing	Sequencing
995	ST5675	Sutai	SUT	Eurarian crossbred pig	Male	60k	NA	NA	0.98	11.6723	Haplotype constructing	Sequencing
996	ST6313	Sutai	SUT	Eurarian crossbred pig	Male	60k	NA	NA	0.9808	10.7921	Haplotype constructing	Sequencing
997	ST6537	Sutai	SUT	Eurarian crossbred pig	Male	60k	NA	NA	0.9798	11.3502	Haplotype constructing	Sequencing
998	ST5629	Sutai	SUT	Eurarian crossbred pig	Male	60k	ST6537	ST26358-noseq	0.9802	12.0985	Haplotype constructing	Sequencing
999	ERR977353	Swiss wild pig	SWW	NA	Male	NA	NA	NA	0.9685	8.69108	filtered	Frantz, et al., 2015, Nature genetics (Evidence of long-term gene flow and selection during domestication from analyses of Eurasian wild and domestic pig genomes)	Only downloaded one Run	ERR977353	https://www.ncbi.nlm.nih.gov/sra/?term=ERR977353
1000	ERR977315	Tamworth	TAW	European domestic pig	Male	NA	NA	NA	0.9526	4.21119	Imputed	Frantz, et al., 2015, Nature genetics (Evidence of long-term gene flow and selection during domestication from analyses of Eurasian wild and domestic pig genomes)	Only downloaded one Run	ERR977315	https://www.ncbi.nlm.nih.gov/sra/?term=ERR977315
1001	SRR1172563	Tongchen	TC	NA	Female	NA	NA	NA	0.9647	8.91465	filtered	Wang C et al., 2015, Molecular Ecology Resources (Genome-wide analysis reveals artificial selection on coat colour and reproductive traits in Chinese domestic pigs)		SRR1172563	https://www.ncbi.nlm.nih.gov/sra/?term=SRR1172563
1002	SRR1172577	Tongchen	TC	NA	Female	NA	NA	NA	0.9722	9.62315	filtered	Wang C et al., 2015, Molecular Ecology Resources (Genome-wide analysis reveals artificial selection on coat colour and reproductive traits in Chinese domestic pigs)		SRR1172577	https://www.ncbi.nlm.nih.gov/sra/?term=SRR1172577
1003	SRR1216635	Tongchen	TC	NA	Female	NA	NA	NA	0.96	6.92313	filtered	Wang C et al., 2015, Molecular Ecology Resources (Genome-wide analysis reveals artificial selection on coat colour and reproductive traits in Chinese domestic pigs)		SRR1216635	https://www.ncbi.nlm.nih.gov/sra/?term=SRR1216635
1004	SRR1216636	Tongchen	TC	NA	Female	NA	NA	NA	0.9659	6.51118	filtered	Wang C et al., 2015, Molecular Ecology Resources (Genome-wide analysis reveals artificial selection on coat colour and reproductive traits in Chinese domestic pigs)		SRR1216636	https://www.ncbi.nlm.nih.gov/sra/?term=SRR1216636
1005	CB2-1	Tibetan Tibetan	TT	Northwestern Chinese domestic pig	Female	NA	NA	NA	0.9773	27.7493	Haplotype constructing	Sequencing
1006	CB2-2	Tibetan Tibetan	TT	Northwestern Chinese domestic pig	Male	NA	NA	NA	0.9817	28.2938	Haplotype constructing	Sequencing
1007	CB2-3	Tibetan Tibetan	TT	Northwestern Chinese domestic pig	Male	NA	NA	NA	0.9798	25.9288	Haplotype constructing	Sequencing
1008	CB2-4	Tibetan Tibetan	TT	Northwestern Chinese domestic pig	Male	NA	NA	NA	0.9804	22.3708	Haplotype constructing	Sequencing
1009	CB2-5	Tibetan Tibetan	TT	Northwestern Chinese domestic pig	Male	NA	NA	NA	0.9805	21.2791	Haplotype constructing	Sequencing
1010	CB2-6	Tibetan Tibetan	TT	Northwestern Chinese domestic pig	Female	NA	NA	NA	0.9775	22.8698	Haplotype constructing	Sequencing
1011	CB21-1	Tibetan Tibetan	TT	Northwestern Chinese domestic pig	Male	NA	NA	NA	0.9821	23.9921	Haplotype constructing	Sequencing
1012	CB21-2	Tibetan Tibetan	TT	Northwestern Chinese domestic pig	Male	NA	NA	NA	0.9819	29.1736	Haplotype constructing	Sequencing
1013	CB21-3	Tibetan Tibetan	TT	Northwestern Chinese domestic pig	Male	NA	NA	NA	0.9818	26.8313	Haplotype constructing	Sequencing
1014	CB21-4	Tibetan Tibetan	TT	Northwestern Chinese domestic pig	Male	NA	NA	NA	0.9816	25.8462	Haplotype constructing	Sequencing
1015	CB21-5	Tibetan Tibetan	TT	Northwestern Chinese domestic pig	Male	NA	NA	NA	0.9819	30.6541	Haplotype constructing	Sequencing
1016	CB21-6	Tibetan Tibetan	TT	Northwestern Chinese domestic pig	Female	NA	NA	NA	0.9782	25.9586	Haplotype constructing	Sequencing
1017	ERR977150	Tibetan Tibetan	TT	NA	Male	NA	NA	NA	0.9763	6.65225	filtered	Frantz, et al., 2015, Nature genetics (Evidence of long-term gene flow and selection during domestication from analyses of Eurasian wild and domestic pig genomes)	Only downloaded one Run	ERR977150	https://www.ncbi.nlm.nih.gov/sra/?term=ERR977150
1018	SRR652257	Tibetan Tibetan	TT	NA	Female	NA	NA	NA	0.9443	4.72296	filtered	Mingzhou Li, et al., 2013, Nature genetics (Genomic analyses identify distinct patterns of selection in domesticated pigs and Tibetan wild boars)		SRR652257	https://www.ncbi.nlm.nih.gov/sra/?term=SRR652257
1019	SRR652258	Tibetan Tibetan	TT	NA	Female	NA	NA	NA	0.9562	4.78175	filtered	Mingzhou Li, et al., 2013, Nature genetics (Genomic analyses identify distinct patterns of selection in domesticated pigs and Tibetan wild boars)		SRR652258	https://www.ncbi.nlm.nih.gov/sra/?term=SRR652258
1020	SRR652259	Tibetan Tibetan	TT	NA	Female	NA	NA	NA	0.9399	4.18738	filtered	Mingzhou Li, et al., 2013, Nature genetics (Genomic analyses identify distinct patterns of selection in domesticated pigs and Tibetan wild boars)		SRR652259	https://www.ncbi.nlm.nih.gov/sra/?term=SRR652259
1021	SRR652260	Tibetan Tibetan	TT	NA	Female	NA	NA	NA	0.9616	5.62657	filtered	Mingzhou Li, et al., 2013, Nature genetics (Genomic analyses identify distinct patterns of selection in domesticated pigs and Tibetan wild boars)		SRR652260	https://www.ncbi.nlm.nih.gov/sra/?term=SRR652260
1022	SRR652261	Tibetan Tibetan	TT	NA	Female	NA	NA	NA	0.9637	5.59716	filtered	Mingzhou Li, et al., 2013, Nature genetics (Genomic analyses identify distinct patterns of selection in domesticated pigs and Tibetan wild boars)		SRR652261	https://www.ncbi.nlm.nih.gov/sra/?term=SRR652261
1023	SRR652262	Tibetan Tibetan	TT	NA	Female	NA	NA	NA	0.9643	6.32301	filtered	Mingzhou Li, et al., 2013, Nature genetics (Genomic analyses identify distinct patterns of selection in domesticated pigs and Tibetan wild boars)		SRR652262	https://www.ncbi.nlm.nih.gov/sra/?term=SRR652262
1024	SRR652264	Tibetan Tibetan	TT	NA	Female	NA	NA	NA	0.9514	4.63911	filtered	Mingzhou Li, et al., 2013, Nature genetics (Genomic analyses identify distinct patterns of selection in domesticated pigs and Tibetan wild boars)		SRR652264	https://www.ncbi.nlm.nih.gov/sra/?term=SRR652264
1025	SRR652265	Tibetan Tibetan	TT	NA	Female	NA	NA	NA	0.9676	6.94516	filtered	Mingzhou Li, et al., 2013, Nature genetics (Genomic analyses identify distinct patterns of selection in domesticated pigs and Tibetan wild boars)		SRR652265	https://www.ncbi.nlm.nih.gov/sra/?term=SRR652265
1026	SRR652267	Tibetan Tibetan	TT	NA	Female	NA	NA	NA	0.9022	3.85009	filtered	Mingzhou Li, et al., 2013, Nature genetics (Genomic analyses identify distinct patterns of selection in domesticated pigs and Tibetan wild boars)		SRR652267	https://www.ncbi.nlm.nih.gov/sra/?term=SRR652267
1027	SRR652268	Tibetan Tibetan	TT	NA	Female	NA	NA	NA	0.9692	7.49853	filtered	Mingzhou Li, et al., 2013, Nature genetics (Genomic analyses identify distinct patterns of selection in domesticated pigs and Tibetan wild boars)		SRR652268	https://www.ncbi.nlm.nih.gov/sra/?term=SRR652268
1028	SRR652269	Tibetan Tibetan	TT	NA	Female	NA	NA	NA	0.9482	5.28253	filtered	Mingzhou Li, et al., 2013, Nature genetics (Genomic analyses identify distinct patterns of selection in domesticated pigs and Tibetan wild boars)		SRR652269	https://www.ncbi.nlm.nih.gov/sra/?term=SRR652269
1029	SRR652270	Tibetan Tibetan	TT	NA	Female	NA	NA	NA	0.9423	4.79148	filtered	Mingzhou Li, et al., 2013, Nature genetics (Genomic analyses identify distinct patterns of selection in domesticated pigs and Tibetan wild boars)		SRR652270	https://www.ncbi.nlm.nih.gov/sra/?term=SRR652270
1030	SRR652302	Tibetan Tibetan	TT	NA	Female	NA	NA	NA	0.9616	7.03753	filtered	Mingzhou Li, et al., 2013, Nature genetics (Genomic analyses identify distinct patterns of selection in domesticated pigs and Tibetan wild boars)		SRR652302	https://www.ncbi.nlm.nih.gov/sra/?term=SRR652302
1031	SRR652303	Tibetan Tibetan	TT	NA	Female	NA	NA	NA	0.9473	5.7899	filtered	Mingzhou Li, et al., 2013, Nature genetics (Genomic analyses identify distinct patterns of selection in domesticated pigs and Tibetan wild boars)		SRR652303	https://www.ncbi.nlm.nih.gov/sra/?term=SRR652303
1032	SRR652304	Tibetan Tibetan	TT	NA	Female	NA	NA	NA	0.9301	4.5296	filtered	Mingzhou Li, et al., 2013, Nature genetics (Genomic analyses identify distinct patterns of selection in domesticated pigs and Tibetan wild boars)		SRR652304	https://www.ncbi.nlm.nih.gov/sra/?term=SRR652304
1033	SRR652305	Tibetan Tibetan	TT	NA	Female	NA	NA	NA	0.9504	5.91864	filtered	Mingzhou Li, et al., 2013, Nature genetics (Genomic analyses identify distinct patterns of selection in domesticated pigs and Tibetan wild boars)		SRR652305	https://www.ncbi.nlm.nih.gov/sra/?term=SRR652305
1034	SRR652306	Tibetan Tibetan	TT	NA	Female	NA	NA	NA	0.9471	4.89118	filtered	Mingzhou Li, et al., 2013, Nature genetics (Genomic analyses identify distinct patterns of selection in domesticated pigs and Tibetan wild boars)		SRR652306	https://www.ncbi.nlm.nih.gov/sra/?term=SRR652306
1035	SRR652307	Tibetan Tibetan	TT	NA	Female	NA	NA	NA	0.9548	5.85644	filtered	Mingzhou Li, et al., 2013, Nature genetics (Genomic analyses identify distinct patterns of selection in domesticated pigs and Tibetan wild boars)		SRR652307	https://www.ncbi.nlm.nih.gov/sra/?term=SRR652307
1036	SRR652327	Tibetan Tibetan	TT	NA	Female	NA	NA	NA	0.9593	6.12902	filtered	Mingzhou Li, et al., 2013, Nature genetics (Genomic analyses identify distinct patterns of selection in domesticated pigs and Tibetan wild boars)		SRR652327	https://www.ncbi.nlm.nih.gov/sra/?term=SRR652327
1037	SRR652339	Tibetan Tibetan	TT	NA	Female	NA	NA	NA	0.9326	4.74465	filtered	Mingzhou Li, et al., 2013, Nature genetics (Genomic analyses identify distinct patterns of selection in domesticated pigs and Tibetan wild boars)		SRR652339	https://www.ncbi.nlm.nih.gov/sra/?term=SRR652339
1038	SRR652340	Tibetan Tibetan	TT	NA	Female	NA	NA	NA	0.9368	5.09334	filtered	Mingzhou Li, et al., 2013, Nature genetics (Genomic analyses identify distinct patterns of selection in domesticated pigs and Tibetan wild boars)		SRR652340	https://www.ncbi.nlm.nih.gov/sra/?term=SRR652340
1039	SRR652341	Tibetan Tibetan	TT	NA	Female	NA	NA	NA	0.9527	4.92022	filtered	Mingzhou Li, et al., 2013, Nature genetics (Genomic analyses identify distinct patterns of selection in domesticated pigs and Tibetan wild boars)		SRR652341	https://www.ncbi.nlm.nih.gov/sra/?term=SRR652341
1040	SRR652342	Tibetan Tibetan	TT	NA	Female	NA	NA	NA	0.9384	4.59608	filtered	Mingzhou Li, et al., 2013, Nature genetics (Genomic analyses identify distinct patterns of selection in domesticated pigs and Tibetan wild boars)		SRR652342	https://www.ncbi.nlm.nih.gov/sra/?term=SRR652342
1041	SRR652343	Tibetan Tibetan	TT	NA	Female	NA	NA	NA	0.9391	4.51387	filtered	Mingzhou Li, et al., 2013, Nature genetics (Genomic analyses identify distinct patterns of selection in domesticated pigs and Tibetan wild boars)		SRR652343	https://www.ncbi.nlm.nih.gov/sra/?term=SRR652343
1042	SRR652344	Tibetan Tibetan	TT	NA	Female	NA	NA	NA	0.965	7.31535	filtered	Mingzhou Li, et al., 2013, Nature genetics (Genomic analyses identify distinct patterns of selection in domesticated pigs and Tibetan wild boars)		SRR652344	https://www.ncbi.nlm.nih.gov/sra/?term=SRR652344
1043	SRR652345	Tibetan Tibetan	TT	NA	Female	NA	NA	NA	0.9535	5.69024	filtered	Mingzhou Li, et al., 2013, Nature genetics (Genomic analyses identify distinct patterns of selection in domesticated pigs and Tibetan wild boars)		SRR652345	https://www.ncbi.nlm.nih.gov/sra/?term=SRR652345
1044	SRR652346	Tibetan Tibetan	TT	NA	Female	NA	NA	NA	0.9573	7.27746	filtered	Mingzhou Li, et al., 2013, Nature genetics (Genomic analyses identify distinct patterns of selection in domesticated pigs and Tibetan wild boars)		SRR652346	https://www.ncbi.nlm.nih.gov/sra/?term=SRR652346
1045	SRR652347	Tibetan Tibetan	TT	NA	Female	NA	NA	NA	0.9486	5.93837	filtered	Mingzhou Li, et al., 2013, Nature genetics (Genomic analyses identify distinct patterns of selection in domesticated pigs and Tibetan wild boars)		SRR652347	https://www.ncbi.nlm.nih.gov/sra/?term=SRR652347
1046	SRR652377	Tibetan Tibetan	TT	NA	Female	NA	NA	NA	0.9432	4.58753	filtered	Mingzhou Li, et al., 2013, Nature genetics (Genomic analyses identify distinct patterns of selection in domesticated pigs and Tibetan wild boars)		SRR652377	https://www.ncbi.nlm.nih.gov/sra/?term=SRR652377
1047	SRR652378	Tibetan Tibetan	TT	NA	Female	NA	NA	NA	0.9653	6.40912	filtered	Mingzhou Li, et al., 2013, Nature genetics (Genomic analyses identify distinct patterns of selection in domesticated pigs and Tibetan wild boars)		SRR652378	https://www.ncbi.nlm.nih.gov/sra/?term=SRR652378
1048	SRR652379	Tibetan Tibetan	TT	NA	Female	NA	NA	NA	0.9647	6.41402	filtered	Mingzhou Li, et al., 2013, Nature genetics (Genomic analyses identify distinct patterns of selection in domesticated pigs and Tibetan wild boars)		SRR652379	https://www.ncbi.nlm.nih.gov/sra/?term=SRR652379
1049	ERR977386	Ukraine wild pig	UKRW	European wild pig	Male	NA	NA	NA	0.9784	9.94197	Imputed	Frantz, et al., 2015, Nature genetics (Evidence of long-term gene flow and selection during domestication from analyses of Eurasian wild and domestic pig genomes)	Only downloaded one Run	ERR977386	https://www.ncbi.nlm.nih.gov/sra/?term=ERR977386
1050	VWDBV1	Vietnam wild pig	VIE	Asian wild pig	Male	NA	NA	NA	0.981	34.7941	Haplotype constructing	Sequencing
1051	VWM05	Vietnam wild pig	VIE	Asian wild pig	Male	NA	NA	NA	0.9821	35.1022	Haplotype constructing	Sequencing
1052	VWM15	Vietnam wild pig	VIE	Asian wild pig	Male	NA	NA	NA	0.9815	32.6589	Haplotype constructing	Sequencing
1053	s28	Wanan spotted pig	WA	Southeastern Chinese domestic pig	Female	NA	NA	NA	0.9775	24.0463	Haplotype constructing	Sequencing
1054	s45	Wanan spotted pig	WA	Southeastern Chinese domestic pig	Male	NA	NA	NA	0.9811	25.883	Haplotype constructing	Sequencing
1055	s50	Wanan spotted pig	WA	Southeastern Chinese domestic pig	Male	NA	NA	NA	0.9799	17.6627	Haplotype constructing	Sequencing
1056	s58	Wanan spotted pig	WA	Southeastern Chinese domestic pig	Male	NA	NA	NA	0.981	23.0204	Haplotype constructing	Sequencing
1057	s61	Wanan spotted pig	WA	Southeastern Chinese domestic pig	Male	NA	NA	NA	0.9808	23.4093	Haplotype constructing	Sequencing
1058	s62	Wanan spotted pig	WA	Southeastern Chinese domestic pig	Male	NA	NA	NA	0.981	20.3405	Haplotype constructing	Sequencing
1059	F0-73	White Duroc	WDU	European crossbred pig	Male	60k	NA	NA	0.9835	35.5592	Haplotype constructing	Sequencing; Have published in Ai, et al., 2021, Molecular biology and evolution (Human-Mediated Admixture and Selection Shape the Diversity on the Modern Swine (Sus scrofa) Y Chromosomes)		PRJNA751703	https://www.ncbi.nlm.nih.gov/sra/?term=PRJNA751703
1060	F0-75	White Duroc	WDU	European crossbred pig	Male	60k	NA	NA	0.9831	36.8588	Haplotype constructing	Sequencing; Have published in Ai, et al., 2021, Molecular biology and evolution (Human-Mediated Admixture and Selection Shape the Diversity on the Modern Swine (Sus scrofa) Y Chromosomes)		PRJNA751703	https://www.ncbi.nlm.nih.gov/sra/?term=PRJNA751703
1061	H71	WhiteDuroc	WDU	European crossbred pig	Male	NA	NA	NA	0.9827	32.1735	Haplotype constructing	Sequencing; Have published in Yang, H. et al., 2022, Nature (ABO genotype alters the gut microbiota by regulating GalNAc levels in pigs)		CRA006383	https://ngdc.cncb.ac.cn/gsa/browse/CRA006383
1062	H73	WhiteDuroc	WDU	European crossbred pig	Male	NA	NA	NA	0.9822	30.4374	Haplotype constructing	Sequencing; Have published in Yang, H. et al., 2022, Nature (ABO genotype alters the gut microbiota by regulating GalNAc levels in pigs)		CRA006383	https://ngdc.cncb.ac.cn/gsa/browse/CRA006383
1063	H76	WhiteDuroc	WDU	European crossbred pig	Female	NA	NA	NA	0.9785	26.1618	Haplotype constructing	Sequencing; Have published in Yang, H. et al., 2022, Nature (ABO genotype alters the gut microbiota by regulating GalNAc levels in pigs)		CRA006383	https://ngdc.cncb.ac.cn/gsa/browse/CRA006383
1064	H77	WhiteDuroc	WDU	European crossbred pig	Male	NA	NA	NA	0.9828	32.4757	Haplotype constructing	Sequencing; Have published in Yang, H. et al., 2022, Nature (ABO genotype alters the gut microbiota by regulating GalNAc levels in pigs)		CRA006383	https://ngdc.cncb.ac.cn/gsa/browse/CRA006383
1065	H78	WhiteDuroc	WDU	European crossbred pig	Female	NA	NA	NA	0.9787	27.9889	Haplotype constructing	Sequencing; Have published in Yang, H. et al., 2022, Nature (ABO genotype alters the gut microbiota by regulating GalNAc levels in pigs)		CRA006383	https://ngdc.cncb.ac.cn/gsa/browse/CRA006383
1066	H79	WhiteDuroc	WDU	European crossbred pig	Male	NA	NA	NA	0.9822	27.5392	Haplotype constructing	Sequencing; Have published in Yang, H. et al., 2022, Nature (ABO genotype alters the gut microbiota by regulating GalNAc levels in pigs)		CRA006383	https://ngdc.cncb.ac.cn/gsa/browse/CRA006383
1067	H82	WhiteDuroc	WDU	European crossbred pig	Female	NA	NA	NA	0.9786	23.8697	Haplotype constructing	Sequencing; Have published in Yang, H. et al., 2022, Nature (ABO genotype alters the gut microbiota by regulating GalNAc levels in pigs)		CRA006383	https://ngdc.cncb.ac.cn/gsa/browse/CRA006383
1068	H84	WhiteDuroc	WDU	European crossbred pig	Female	NA	NA	NA	0.9791	32.721	Haplotype constructing	Sequencing; Have published in Yang, H. et al., 2022, Nature (ABO genotype alters the gut microbiota by regulating GalNAc levels in pigs)		CRA006383	https://ngdc.cncb.ac.cn/gsa/browse/CRA006383
1069	SRR652351	Wujin	WJ	NA	Female	NA	NA	NA	0.9568	6.18239	filtered	Mingzhou Li, et al., 2013, Nature genetics (Genomic analyses identify distinct patterns of selection in domesticated pigs and Tibetan wild boars)		SRR652351	https://www.ncbi.nlm.nih.gov/sra/?term=SRR652351
1070	SRR652352	Wujin	WJ	NA	Female	NA	NA	NA	0.9432	5.60699	filtered	Mingzhou Li, et al., 2013, Nature genetics (Genomic analyses identify distinct patterns of selection in domesticated pigs and Tibetan wild boars)		SRR652352	https://www.ncbi.nlm.nih.gov/sra/?term=SRR652352
1071	SRR652353	Wujin	WJ	NA	Female	NA	NA	NA	0.9445	4.74309	filtered	Mingzhou Li, et al., 2013, Nature genetics (Genomic analyses identify distinct patterns of selection in domesticated pigs and Tibetan wild boars)		SRR652353	https://www.ncbi.nlm.nih.gov/sra/?term=SRR652353
1072	CB1-1	Wuzhishan	WZS	Southeastern Chinese domestic pig	Female	NA	NA	NA	0.9775	26.472	Haplotype constructing	Sequencing; Have published in Ai, et al., 2015, Nature genetics (Adaptation and possible ancient interspecies introgression in pigs identified by whole-genome sequencing)		SRA096093	https://www.ncbi.nlm.nih.gov/sra/?term=SRA096093
1073	CB1-2	Wuzhishan	WZS	Southeastern Chinese domestic pig	Female	NA	NA	NA	0.9763	26.9116	Haplotype constructing	Sequencing; Have published in Ai, et al., 2015, Nature genetics (Adaptation and possible ancient interspecies introgression in pigs identified by whole-genome sequencing)		SRA096093	https://www.ncbi.nlm.nih.gov/sra/?term=SRA096093
1074	CB1-3	Wuzhishan	WZS	Southeastern Chinese domestic pig	Female	NA	NA	NA	0.9767	26.2387	Haplotype constructing	Sequencing; Have published in Ai, et al., 2015, Nature genetics (Adaptation and possible ancient interspecies introgression in pigs identified by whole-genome sequencing)		SRA096093	https://www.ncbi.nlm.nih.gov/sra/?term=SRA096093
1075	CB1-4	Wuzhishan	WZS	Southeastern Chinese domestic pig	Male	NA	NA	NA	0.981	26.1747	Haplotype constructing	Sequencing; Have published in Ai, et al., 2015, Nature genetics (Adaptation and possible ancient interspecies introgression in pigs identified by whole-genome sequencing)		SRA096093	https://www.ncbi.nlm.nih.gov/sra/?term=SRA096093
1076	CB1-5	Wuzhishan	WZS	Southeastern Chinese domestic pig	Male	NA	NA	NA	0.9811	26.7471	Haplotype constructing	Sequencing; Have published in Ai, et al., 2015, Nature genetics (Adaptation and possible ancient interspecies introgression in pigs identified by whole-genome sequencing)		SRA096093	https://www.ncbi.nlm.nih.gov/sra/?term=SRA096093
1077	CB1-6	Wuzhishan	WZS	Southeastern Chinese domestic pig	Female	NA	NA	NA	0.9756	27.5164	Haplotype constructing	Sequencing; Have published in Ai, et al., 2015, Nature genetics (Adaptation and possible ancient interspecies introgression in pigs identified by whole-genome sequencing)		SRA096093	https://www.ncbi.nlm.nih.gov/sra/?term=SRA096093
1078	SRR1581045	Yucatan miniature pig	YCT	European domestic pig	Female	NA	NA	NA	0.977	17.2301	Haplotype constructing	Hyeongmin Kim, et al., 2015, Plos one (Exploring the Genetic Signature of Body Size in Yucatan Miniature Pig)		SRR1581045	https://www.ncbi.nlm.nih.gov/sra/?term=SRR1581045
1079	SRR1581046	Yucatan miniature pig	YCT	European domestic pig	Female	NA	NA	NA	0.9776	17.8124	Haplotype constructing	Hyeongmin Kim, et al., 2015, Plos one (Exploring the Genetic Signature of Body Size in Yucatan Miniature Pig)		SRR1581046	https://www.ncbi.nlm.nih.gov/sra/?term=SRR1581046
1080	SRR1581047	Yucatan miniature pig	YCT	European domestic pig	Female	NA	NA	NA	0.9779	17.4946	Haplotype constructing	Hyeongmin Kim, et al., 2015, Plos one (Exploring the Genetic Signature of Body Size in Yucatan Miniature Pig)		SRR1581047	https://www.ncbi.nlm.nih.gov/sra/?term=SRR1581047
1081	SRR1581048	Yucatan miniature pig	YCT	European domestic pig	Female	NA	NA	NA	0.9774	17.2978	Haplotype constructing	Hyeongmin Kim, et al., 2015, Plos one (Exploring the Genetic Signature of Body Size in Yucatan Miniature Pig)		SRR1581048	https://www.ncbi.nlm.nih.gov/sra/?term=SRR1581048
1082	SRR1581049	Yucatan miniature pig	YCT	European domestic pig	Female	NA	NA	NA	0.9766	16.4321	Haplotype constructing	Hyeongmin Kim, et al., 2015, Plos one (Exploring the Genetic Signature of Body Size in Yucatan Miniature Pig)		SRR1581049	https://www.ncbi.nlm.nih.gov/sra/?term=SRR1581049
1083	SRR1581050	Yucatan miniature pig	YCT	European domestic pig	Female	NA	NA	NA	0.9771	16.9926	Haplotype constructing	Hyeongmin Kim, et al., 2015, Plos one (Exploring the Genetic Signature of Body Size in Yucatan Miniature Pig)		SRR1581050	https://www.ncbi.nlm.nih.gov/sra/?term=SRR1581050
1084	SRR1581051	Yucatan miniature pig	YCT	European domestic pig	Female	NA	NA	NA	0.9767	16.8899	Haplotype constructing	Hyeongmin Kim, et al., 2015, Plos one (Exploring the Genetic Signature of Body Size in Yucatan Miniature Pig)		SRR1581051	https://www.ncbi.nlm.nih.gov/sra/?term=SRR1581051
1085	SRR1581052	Yucatan miniature pig	YCT	European domestic pig	Female	NA	NA	NA	0.9779	17.479	Haplotype constructing	Hyeongmin Kim, et al., 2015, Plos one (Exploring the Genetic Signature of Body Size in Yucatan Miniature Pig)		SRR1581052	https://www.ncbi.nlm.nih.gov/sra/?term=SRR1581052
1086	SRR1581053	Yucatan miniature pig	YCT	European domestic pig	Female	NA	NA	NA	0.9765	16.3381	Haplotype constructing	Hyeongmin Kim, et al., 2015, Plos one (Exploring the Genetic Signature of Body Size in Yucatan Miniature Pig)		SRR1581053	https://www.ncbi.nlm.nih.gov/sra/?term=SRR1581053
1087	SRR1581055	Yucatan miniature pig	YCT	European domestic pig	Female	NA	NA	NA	0.9769	17.4677	Haplotype constructing	Hyeongmin Kim, et al., 2015, Plos one (Exploring the Genetic Signature of Body Size in Yucatan Miniature Pig)		SRR1581055	https://www.ncbi.nlm.nih.gov/sra/?term=SRR1581055
1088	SRR1581056	Yucatan miniature pig	YCT	European domestic pig	Female	NA	NA	NA	0.9768	13.2026	Haplotype constructing	Hyeongmin Kim, et al., 2015, Plos one (Exploring the Genetic Signature of Body Size in Yucatan Miniature Pig)		SRR1581056	https://www.ncbi.nlm.nih.gov/sra/?term=SRR1581056
1089	SRR1581054	Yucatan miniature pig	YCT	European domestic pig	Female	NA	NA	NA	0.9761	16.4295	Imputed	Hyeongmin Kim, et al., 2015, Plos one (Exploring the Genetic Signature of Body Size in Yucatan Miniature Pig)		SRR1581054	https://www.ncbi.nlm.nih.gov/sra/?term=SRR1581054
1090	SRR652354	Yanan	YN	NA	Female	NA	NA	NA	0.9432	4.77891	filtered	Mingzhou Li, et al., 2013, Nature genetics (Genomic analyses identify distinct patterns of selection in domesticated pigs and Tibetan wild boars)		SRR652354	https://www.ncbi.nlm.nih.gov/sra/?term=SRR652354
1091	SRR652355	Yanan	YN	NA	Female	NA	NA	NA	0.9424	4.38255	filtered	Mingzhou Li, et al., 2013, Nature genetics (Genomic analyses identify distinct patterns of selection in domesticated pigs and Tibetan wild boars)		SRR652355	https://www.ncbi.nlm.nih.gov/sra/?term=SRR652355
1092	SRR652356	Yanan	YN	NA	Female	NA	NA	NA	0.9494	5.17938	filtered	Mingzhou Li, et al., 2013, Nature genetics (Genomic analyses identify distinct patterns of selection in domesticated pigs and Tibetan wild boars)		SRR652356	https://www.ncbi.nlm.nih.gov/sra/?term=SRR652356
1093	CB3-1	Yunnan Tibetan	YNT	Southeastern Chinese domestic pig	Male	NA	NA	NA	0.982	28.2145	Haplotype constructing	Sequencing; Have published in Ai, et al., 2015, Nature genetics (Adaptation and possible ancient interspecies introgression in pigs identified by whole-genome sequencing)		SRA096093	https://www.ncbi.nlm.nih.gov/sra/?term=SRA096093
1094	CB3-2	Yunnan Tibetan	YNT	Southeastern Chinese domestic pig	Male	NA	NA	NA	0.9805	28.9602	Haplotype constructing	Sequencing; Have published in Ai, et al., 2015, Nature genetics (Adaptation and possible ancient interspecies introgression in pigs identified by whole-genome sequencing)		SRA096093	https://www.ncbi.nlm.nih.gov/sra/?term=SRA096093
1095	CB3-3	Yunnan Tibetan	YNT	Southeastern Chinese domestic pig	Male	NA	NA	NA	0.9818	28.6586	Haplotype constructing	Sequencing; Have published in Ai, et al., 2015, Nature genetics (Adaptation and possible ancient interspecies introgression in pigs identified by whole-genome sequencing)		SRA096093	https://www.ncbi.nlm.nih.gov/sra/?term=SRA096093
1096	CB3-4	Yunnan Tibetan	YNT	Southeastern Chinese domestic pig	Male	NA	NA	NA	0.9819	27.6192	Haplotype constructing	Sequencing; Have published in Ai, et al., 2015, Nature genetics (Adaptation and possible ancient interspecies introgression in pigs identified by whole-genome sequencing)		SRA096093	https://www.ncbi.nlm.nih.gov/sra/?term=SRA096093
1097	CB3-5	Yunnan Tibetan	YNT	Southeastern Chinese domestic pig	Male	NA	NA	NA	0.9821	27.2472	Haplotype constructing	Sequencing; Have published in Ai, et al., 2015, Nature genetics (Adaptation and possible ancient interspecies introgression in pigs identified by whole-genome sequencing)		SRA096093	https://www.ncbi.nlm.nih.gov/sra/?term=SRA096093
1098	CB3-6	Yunnan Tibetan	YNT	Southeastern Chinese domestic pig	Male	NA	NA	NA	0.9817	23.035	Haplotype constructing	Sequencing; Have published in Ai, et al., 2015, Nature genetics (Adaptation and possible ancient interspecies introgression in pigs identified by whole-genome sequencing)		SRA096093	https://www.ncbi.nlm.nih.gov/sra/?term=SRA096093
1099	CB22-1	Yunnan Tibetan	YNT	Southeastern Chinese domestic pig	Male	NA	NA	NA	0.9814	25.1466	Haplotype constructing	Sequencing; Have published in Ai, et al., 2021, Molecular biology and evolution (Human-Mediated Admixture and Selection Shape the Diversity on the Modern Swine (Sus scrofa) Y Chromosomes)		SRX11674974;SRX11674987;SRX11674999;SRX11675010;SRX11675021	https://www.ncbi.nlm.nih.gov/sra/SRX11674974;https://www.ncbi.nlm.nih.gov/sra/SRX11674987;https://www.ncbi.nlm.nih.gov/sra/SRX11674999;https://www.ncbi.nlm.nih.gov/sra/SRX11675010;https://www.ncbi.nlm.nih.gov/sra/SRX11675021
1100	CB22-2	Yunnan Tibetan	YNT	Southeastern Chinese domestic pig	Male	NA	NA	NA	0.9821	28.7097	Haplotype constructing	Sequencing; Have published in Ai, et al., 2021, Molecular biology and evolution (Human-Mediated Admixture and Selection Shape the Diversity on the Modern Swine (Sus scrofa) Y Chromosomes)		SRX11674975;SRX11674983;SRX11674984;SRX11674985	https://www.ncbi.nlm.nih.gov/sra/SRX11674975;https://www.ncbi.nlm.nih.gov/sra/SRX11674983;https://www.ncbi.nlm.nih.gov/sra/SRX11674984;https://www.ncbi.nlm.nih.gov/sra/SRX11674985
1101	CB22-3	Yunnan Tibetan	YNT	Southeastern Chinese domestic pig	Male	NA	NA	NA	0.9818	25.8814	Haplotype constructing	Sequencing; Have published in Ai, et al., 2021, Molecular biology and evolution (Human-Mediated Admixture and Selection Shape the Diversity on the Modern Swine (Sus scrofa) Y Chromosomes)		SRX11674986;SRX11674988;SRX11674989;SRX11674990;SRX11674991	https://www.ncbi.nlm.nih.gov/sra/SRX11674986;https://www.ncbi.nlm.nih.gov/sra/SRX11674988;https://www.ncbi.nlm.nih.gov/sra/SRX11674989;https://www.ncbi.nlm.nih.gov/sra/SRX11674990;https://www.ncbi.nlm.nih.gov/sra/SRX11674991
1102	CB22-4	Yunnan Tibetan	YNT	Southeastern Chinese domestic pig	Male	NA	NA	NA	0.9816	25.0996	Haplotype constructing	Sequencing; Have published in Ai, et al., 2021, Molecular biology and evolution (Human-Mediated Admixture and Selection Shape the Diversity on the Modern Swine (Sus scrofa) Y Chromosomes)		SRX11674992;SRX11674993;SRX11674994;SRX11674995;SRX11674996;SRX11674997	https://www.ncbi.nlm.nih.gov/sra/SRX11674992;https://www.ncbi.nlm.nih.gov/sra/SRX11674993;https://www.ncbi.nlm.nih.gov/sra/SRX11674994;https://www.ncbi.nlm.nih.gov/sra/SRX11674995;https://www.ncbi.nlm.nih.gov/sra/SRX11674996;https://www.ncbi.nlm.nih.gov/sra/SRX11674997
1103	CB22-5	Yunnan Tibetan	YNT	Southeastern Chinese domestic pig	Male	NA	NA	NA	0.9818	24.6008	Haplotype constructing	Sequencing; Have published in Ai, et al., 2021, Molecular biology and evolution (Human-Mediated Admixture and Selection Shape the Diversity on the Modern Swine (Sus scrofa) Y Chromosomes)		SRX11674998;SRX11675000;SRX11675001;SRX11675002	https://www.ncbi.nlm.nih.gov/sra/SRX11674998;https://www.ncbi.nlm.nih.gov/sra/SRX11675000;https://www.ncbi.nlm.nih.gov/sra/SRX11675001;https://www.ncbi.nlm.nih.gov/sra/SRX11675002
1104	CB22-6	Yunnan Tibetan	YNT	Southeastern Chinese domestic pig	Male	NA	NA	NA	0.9813	24.8187	Haplotype constructing	Sequencing; Have published in Ai, et al., 2021, Molecular biology and evolution (Human-Mediated Admixture and Selection Shape the Diversity on the Modern Swine (Sus scrofa) Y Chromosomes)		SRX11675003;SRX11675004;SRX11675005;SRX11675006	https://www.ncbi.nlm.nih.gov/sra/SRX11675003;https://www.ncbi.nlm.nih.gov/sra/SRX11675004;https://www.ncbi.nlm.nih.gov/sra/SRX11675005;https://www.ncbi.nlm.nih.gov/sra/SRX11675006
