# Supplementary material for: Accurate haplotype construction and detection of selection signatures enabled by high quality pig genome sequences
Source: Nat Commun. 2023 Aug 23;14:5126. doi: 10.1038/s41467-023-40434-3 (PMC10447580; doi:10.1038/s41467-023-40434-3)
Supplement: Supplementary file 5 — Supplementary Data 2 [file 41467_2023_40434_MOESM5_ESM.xlsx]

## Sheet: Sheet1
Chr	No.SNP	Top variant	Positioin (bp)	Reference	Non-reference	MAF	Effect (±SE)	P Value	Consequence	Nearest Gene	Transcript	INTRON
3	68	3_106129949	106129949	G	C	0.012	0.327 (±0.047)	6.731574e-12	synonymous_variant	RASGRP3	ENSSSCT00000009311.4	10/19
									synonymous_variant	RASGRP3	ENSSSCT00000049577.2	10/18
									synonymous_variant	RASGRP3	ENSSSCT00000051583.2	11/19
5	98	5_62861562	62861562	T	C	0.025	0.276 (±0.030)	7.571241e-20	intergenic_variant	GDF3	-	-
8	17	8_66234703	66234703	T	C	0.319	0.094 (±0.013)	2.759929e-12	3_prime_UTR_variant	ENSSCG00000040980	ENSSSCT00000041226.2	8/14
									intron_variant	ENSSCG00000040980	ENSSSCT00000045680.2	1/6
									missense_variant	ENSSCG00000040980	ENSSSCT00000051796.2	2/2
									3_prime_UTR_variant	ENSSCG00000040980	ENSSSCT00000058590.2	7/13
9	47	9_10302512	10302512	A	G	0.027	0.192 (±0.033)	6.354965e-09	intron_variant	UVRAG	ENSSSCT00000025652.3	14/15
									intron_variant	UVRAG	ENSSSCT00000037460.2	13/14
									intron_variant	UVRAG	ENSSSCT00000042731.2	12/13
									intron_variant	UVRAG	ENSSSCT00000053767.2	15/16
13	11	13_162125842	162125842	A	AC	0.012	0.339 (±0.047)	7.699018e-13	intergenic_variant	ENSSSCG00000050360	-	-
