# Supplementary material for: Accurate haplotype construction and detection of selection signatures enabled by high quality pig genome sequences
Source: Nat Commun. 2023 Aug 23;14:5126. doi: 10.1038/s41467-023-40434-3 (PMC10447580; doi:10.1038/s41467-023-40434-3)
Supplement: Supplementary file 6 — Supplementary Data 3 [file 41467_2023_40434_MOESM6_ESM.xlsx]

## Sheet: Sheet1
Variant	Chr	Position (bp)	Reference	Non-reference	Consequence	Gene	Transcript	INTRON
13_135413350	13	135413350	A	G	upstream_gene_variant	MUC13	ENSSSCT00000012975.4	-
13_135413358	13	135413358	C	T	upstream_gene_variant	MUC13	ENSSSCT00000012975.4	-
13_135413359	13	135413359	A	G	upstream_gene_variant	MUC13	ENSSSCT00000012975.4	-
13_135413391	13	135413391	T	C	upstream_gene_variant	MUC13	ENSSSCT00000012975.4	-
13_135413397	13	135413397	C	T	upstream_gene_variant	MUC13	ENSSSCT00000012975.4	-
13_135413471	13	135413471	AAAAACAAAAAAAT	A	upstream_gene_variant	MUC13	ENSSSCT00000012975.4	-
13_135413493	13	135413493	A	G	upstream_gene_variant	MUC13	ENSSSCT00000012975.4	-
13_135413497	13	135413497	CA	C	upstream_gene_variant	MUC13	ENSSSCT00000012975.4	-
13_135413561	13	135413561	C	A	upstream_gene_variant	MUC13	ENSSSCT00000012975.4	-
13_135413629	13	135413629	A	T	upstream_gene_variant	MUC13	ENSSSCT00000012975.4	-
13_135413668	13	135413668	G	A	upstream_gene_variant	MUC13	ENSSSCT00000012975.4	-
13_135413675	13	135413675	G	A	upstream_gene_variant	MUC13	ENSSSCT00000012975.4	-
13_135413677	13	135413677	G	GGCAGCA	upstream_gene_variant	MUC13	ENSSSCT00000012975.4	-
13_135413681	13	135413681	G	A	upstream_gene_variant	MUC13	ENSSSCT00000012975.4	-
13_135413686	13	135413686	G	A	upstream_gene_variant	MUC13	ENSSSCT00000012975.4	-
13_135413698	13	135413698	A	G	upstream_gene_variant	MUC13	ENSSSCT00000012975.4	-
13_135413719	13	135413719	G	A	upstream_gene_variant	MUC13	ENSSSCT00000012975.4	-
13_135413732	13	135413732	C	T	upstream_gene_variant	MUC13	ENSSSCT00000012975.4	-
13_135413787	13	135413787	C	T	upstream_gene_variant	MUC13	ENSSSCT00000012975.4	-
13_135413789	13	135413789	A	C	upstream_gene_variant	MUC13	ENSSSCT00000012975.4	-
13_135413843	13	135413843	A	G	upstream_gene_variant	MUC13	ENSSSCT00000012975.4	-
13_135413885	13	135413885	TTAA	T	upstream_gene_variant	MUC13	ENSSSCT00000012975.4	-
13_135413940	13	135413940	AG	A	upstream_gene_variant	MUC13	ENSSSCT00000012975.4	-
13_135413946	13	135413946	AT	A	upstream_gene_variant	MUC13	ENSSSCT00000012975.4	-
13_135413979	13	135413979	ATG	A	upstream_gene_variant	MUC13	ENSSSCT00000012975.4	-
13_135413984	13	135413984	T	TGC	upstream_gene_variant	MUC13	ENSSSCT00000012975.4	-
13_135413986	13	135413986	C	A	upstream_gene_variant	MUC13	ENSSSCT00000012975.4	-
13_135413995	13	135413995	CTAAGAG	C	upstream_gene_variant	MUC13	ENSSSCT00000012975.4	-
13_135414022	13	135414022	G	A	upstream_gene_variant	MUC13	ENSSSCT00000012975.4	-
13_135414035	13	135414035	G	A	upstream_gene_variant	MUC13	ENSSSCT00000012975.4	-
13_135414048	13	135414048	A	G	upstream_gene_variant	MUC13	ENSSSCT00000012975.4	-
13_135414177	13	135414177	GC	G	upstream_gene_variant	MUC13	ENSSSCT00000012975.4	-
13_135414183	13	135414183	C	T	upstream_gene_variant	MUC13	ENSSSCT00000012975.4	-
13_135414200	13	135414200	A	G	upstream_gene_variant	MUC13	ENSSSCT00000012975.4	-
13_135414267	13	135414267	T	C	upstream_gene_variant	MUC13	ENSSSCT00000012975.4	-
13_135414287	13	135414287	A	AT	upstream_gene_variant	MUC13	ENSSSCT00000012975.4	-
13_135414290	13	135414290	T	A	upstream_gene_variant	MUC13	ENSSSCT00000012975.4	-
13_135414327	13	135414327	C	T	upstream_gene_variant	MUC13	ENSSSCT00000012975.4	-
13_135416882	13	135416882	T	G	intron_variant	MUC13	ENSSSCT00000012975.4	2/10
13_135416890	13	135416890	A	G	intron_variant	MUC13	ENSSSCT00000012975.4	2/10
13_135416895	13	135416895	A	G	intron_variant	MUC13	ENSSSCT00000012975.4	2/10
13_135416901	13	135416901	A	C	intron_variant	MUC13	ENSSSCT00000012975.4	2/10
13_135416923	13	135416923	C	T	intron_variant	MUC13	ENSSSCT00000012975.4	2/10
13_135416924	13	135416924	A	G	intron_variant	MUC13	ENSSSCT00000012975.4	2/10
13_135416931	13	135416931	G	A	intron_variant	MUC13	ENSSSCT00000012975.4	2/10
13_135416935	13	135416935	C	T	intron_variant	MUC13	ENSSSCT00000012975.4	2/10
13_135416936	13	135416936	A	G	intron_variant	MUC13	ENSSSCT00000012975.4	2/10
13_135416939	13	135416939	G	A	intron_variant	MUC13	ENSSSCT00000012975.4	2/10
13_135416954	13	135416954	A	G	intron_variant	MUC13	ENSSSCT00000012975.4	2/10
13_135416961	13	135416961	T	G	intron_variant	MUC13	ENSSSCT00000012975.4	2/10
13_135416964	13	135416964	G	A	intron_variant	MUC13	ENSSSCT00000012975.4	2/10
13_135416974	13	135416974	C	T	intron_variant	MUC13	ENSSSCT00000012975.4	2/10
13_135416975	13	135416975	C	G	intron_variant	MUC13	ENSSSCT00000012975.4	2/10
13_135416982	13	135416982	AC	A	intron_variant	MUC13	ENSSSCT00000012975.4	2/10
13_135416986	13	135416986	TCTA	T	intron_variant	MUC13	ENSSSCT00000012975.4	2/10
13_135417003	13	135417003	T	C	intron_variant	MUC13	ENSSSCT00000012975.4	2/10
13_135417004	13	135417004	T	C	intron_variant	MUC13	ENSSSCT00000012975.4	2/10
13_135417008	13	135417008	GA	G	intron_variant	MUC13	ENSSSCT00000012975.4	2/10
13_135417033	13	135417033	T	G	intron_variant	MUC13	ENSSSCT00000012975.4	2/10
13_135417037	13	135417037	T	C	intron_variant	MUC13	ENSSSCT00000012975.4	2/10
13_135417090	13	135417090	G	T	intron_variant	MUC13	ENSSSCT00000012975.4	2/10
13_135417091	13	135417091	G	A	intron_variant	MUC13	ENSSSCT00000012975.4	2/10
13_135417097	13	135417097	T	TC	intron_variant	MUC13	ENSSSCT00000012975.4	2/10
13_135417117	13	135417117	G	T	intron_variant	MUC13	ENSSSCT00000012975.4	2/10
13_135417127	13	135417127	A	T	intron_variant	MUC13	ENSSSCT00000012975.4	2/10
13_135417134	13	135417134	GATCCC	G	intron_variant	MUC13	ENSSSCT00000012975.4	2/10
13_135417141	13	135417141	GGTCT	G	intron_variant	MUC13	ENSSSCT00000012975.4	2/10
13_135417199	13	135417199	T	A	intron_variant	MUC13	ENSSSCT00000012975.4	2/10
13_135417266	13	135417266	A	G	intron_variant	MUC13	ENSSSCT00000012975.4	2/10
13_135417281	13	135417281	T	C	intron_variant	MUC13	ENSSSCT00000012975.4	2/10
13_135417285	13	135417285	T	C	intron_variant	MUC13	ENSSSCT00000012975.4	2/10
13_135417297	13	135417297	T	A	intron_variant	MUC13	ENSSSCT00000012975.4	2/10
13_135417304	13	135417304	C	T	intron_variant	MUC13	ENSSSCT00000012975.4	2/10
13_135417323	13	135417323	T	C	intron_variant	MUC13	ENSSSCT00000012975.4	2/10
13_135417324	13	135417324	T	C	intron_variant	MUC13	ENSSSCT00000012975.4	2/10
13_135417336	13	135417336	C	T	intron_variant	MUC13	ENSSSCT00000012975.4	2/10
13_135417337	13	135417337	C	G	intron_variant	MUC13	ENSSSCT00000012975.4	2/10
13_135417346	13	135417346	T	C	intron_variant	MUC13	ENSSSCT00000012975.4	2/10
13_135417360	13	135417360	A	G	intron_variant	MUC13	ENSSSCT00000012975.4	2/10
13_135417364	13	135417364	T	A	intron_variant	MUC13	ENSSSCT00000012975.4	2/10
13_135417372	13	135417372	G	A	intron_variant	MUC13	ENSSSCT00000012975.4	2/10
13_135417377	13	135417377	T	G	intron_variant	MUC13	ENSSSCT00000012975.4	2/10
13_135417390	13	135417390	G	A	intron_variant	MUC13	ENSSSCT00000012975.4	2/10
13_135417417	13	135417417	G	A	intron_variant	MUC13	ENSSSCT00000012975.4	2/10
13_135417424	13	135417424	A	G	intron_variant	MUC13	ENSSSCT00000012975.4	2/10
13_135417426	13	135417426	ACATAAAACCT	A	intron_variant	MUC13	ENSSSCT00000012975.4	2/10
13_135417438	13	135417438	TTAC	T	intron_variant	MUC13	ENSSSCT00000012975.4	2/10
13_135417443	13	135417443	A	AGGT	intron_variant	MUC13	ENSSSCT00000012975.4	2/10
13_135417446	13	135417446	TACTAACCTGGAGC	T	intron_variant	MUC13	ENSSSCT00000012975.4	2/10
13_135417471	13	135417471	T	C	intron_variant	MUC13	ENSSSCT00000012975.4	2/10
13_135417480	13	135417480	G	A	intron_variant	MUC13	ENSSSCT00000012975.4	2/10
13_135417481	13	135417481	C	T	intron_variant	MUC13	ENSSSCT00000012975.4	2/10
13_135417483	13	135417483	G	C	intron_variant	MUC13	ENSSSCT00000012975.4	2/10
13_135417496	13	135417496	G	A	intron_variant	MUC13	ENSSSCT00000012975.4	2/10
13_135417497	13	135417497	G	A	intron_variant	MUC13	ENSSSCT00000012975.4	2/10
13_135417562	13	135417562	A	T	intron_variant	MUC13	ENSSSCT00000012975.4	2/10
13_135417568	13	135417568	G	A	intron_variant	MUC13	ENSSSCT00000012975.4	2/10
13_135417574	13	135417574	C	T	intron_variant	MUC13	ENSSSCT00000012975.4	2/10
13_135417575	13	135417575	T	C	intron_variant	MUC13	ENSSSCT00000012975.4	2/10
13_135417587	13	135417587	A	T	intron_variant	MUC13	ENSSSCT00000012975.4	2/10
13_135417597	13	135417597	G	A	intron_variant	MUC13	ENSSSCT00000012975.4	2/10
13_135417611	13	135417611	G	T	intron_variant	MUC13	ENSSSCT00000012975.4	2/10
13_135417627	13	135417627	C	G	intron_variant	MUC13	ENSSSCT00000012975.4	2/10
13_135417643	13	135417643	G	A	intron_variant	MUC13	ENSSSCT00000012975.4	2/10
13_135417644	13	135417644	T	G	intron_variant	MUC13	ENSSSCT00000012975.4	2/10
13_135417650	13	135417650	G	T	intron_variant	MUC13	ENSSSCT00000012975.4	2/10
13_135417659	13	135417659	T	C	intron_variant	MUC13	ENSSSCT00000012975.4	2/10
13_135417668	13	135417668	C	A	intron_variant	MUC13	ENSSSCT00000012975.4	2/10
13_135417670	13	135417670	G	T	intron_variant	MUC13	ENSSSCT00000012975.4	2/10
13_135417679	13	135417679	C	A	intron_variant	MUC13	ENSSSCT00000012975.4	2/10
13_135417684	13	135417684	G	A	intron_variant	MUC13	ENSSSCT00000012975.4	2/10
13_135417687	13	135417687	T	C	intron_variant	MUC13	ENSSSCT00000012975.4	2/10
13_135417692	13	135417692	G	A	intron_variant	MUC13	ENSSSCT00000012975.4	2/10
13_135417726	13	135417726	G	T	intron_variant	MUC13	ENSSSCT00000012975.4	2/10
13_135417727	13	135417727	T	C	intron_variant	MUC13	ENSSSCT00000012975.4	2/10
13_135417739	13	135417739	A	G	intron_variant	MUC13	ENSSSCT00000012975.4	2/10
13_135417740	13	135417740	T	A	intron_variant	MUC13	ENSSSCT00000012975.4	2/10
13_135417746	13	135417746	C	T	intron_variant	MUC13	ENSSSCT00000012975.4	2/10
13_135417764	13	135417764	T	A	intron_variant	MUC13	ENSSSCT00000012975.4	2/10
13_135417765	13	135417765	C	T	intron_variant	MUC13	ENSSSCT00000012975.4	2/10
13_135417827	13	135417827	T	C	intron_variant	MUC13	ENSSSCT00000012975.4	2/10
13_135417839	13	135417839	A	G	intron_variant	MUC13	ENSSSCT00000012975.4	2/10
13_135417874	13	135417874	T	C	intron_variant	MUC13	ENSSSCT00000012975.4	2/10
13_135417877	13	135417877	A	G	intron_variant	MUC13	ENSSSCT00000012975.4	2/10
13_135417893	13	135417893	C	CTCT	intron_variant	MUC13	ENSSSCT00000012975.4	2/10
13_135417895	13	135417895	G	GATCTAGC	intron_variant	MUC13	ENSSSCT00000012975.4	2/10
13_135417943	13	135417943	C	A	intron_variant	MUC13	ENSSSCT00000012975.4	2/10
13_135417956	13	135417956	T	C	intron_variant	MUC13	ENSSSCT00000012975.4	2/10
13_135417964	13	135417964	G	C	intron_variant	MUC13	ENSSSCT00000012975.4	2/10
13_135417986	13	135417986	C	T	intron_variant	MUC13	ENSSSCT00000012975.4	2/10
13_135417987	13	135417987	G	C	intron_variant	MUC13	ENSSSCT00000012975.4	2/10
13_135417995	13	135417995	A	T	intron_variant	MUC13	ENSSSCT00000012975.4	2/10
13_135418012	13	135418012	G	A	intron_variant	MUC13	ENSSSCT00000012975.4	2/10
13_135418039	13	135418039	A	G	intron_variant	MUC13	ENSSSCT00000012975.4	2/10
13_135418040	13	135418040	C	T	intron_variant	MUC13	ENSSSCT00000012975.4	2/10
13_135418041	13	135418041	A	G	intron_variant	MUC13	ENSSSCT00000012975.4	2/10
13_135418054	13	135418054	G	A	intron_variant	MUC13	ENSSSCT00000012975.4	2/10
13_135418072	13	135418072	A	G	intron_variant	MUC13	ENSSSCT00000012975.4	2/10
13_135418081	13	135418081	G	T	intron_variant	MUC13	ENSSSCT00000012975.4	2/10
13_135418088	13	135418088	G	A	intron_variant	MUC13	ENSSSCT00000012975.4	2/10
13_135418093	13	135418093	C	T	intron_variant	MUC13	ENSSSCT00000012975.4	2/10
13_135418094	13	135418094	A	G	intron_variant	MUC13	ENSSSCT00000012975.4	2/10
13_135418175	13	135418175	C	T	intron_variant	MUC13	ENSSSCT00000012975.4	2/10
13_135418186	13	135418186	C	G	intron_variant	MUC13	ENSSSCT00000012975.4	2/10
13_135418238	13	135418238	G	A	intron_variant	MUC13	ENSSSCT00000012975.4	2/10
13_135418361	13	135418361	T	C	intron_variant	MUC13	ENSSSCT00000012975.4	2/10
13_135418382	13	135418382	C	T	intron_variant	MUC13	ENSSSCT00000012975.4	2/10
13_135418421	13	135418421	C	T	intron_variant	MUC13	ENSSSCT00000012975.4	2/10
13_135418457	13	135418457	A	G	intron_variant	MUC13	ENSSSCT00000012975.4	2/10
13_135418458	13	135418458	C	T	intron_variant	MUC13	ENSSSCT00000012975.4	2/10
13_135418483	13	135418483	CCAAATCATCCTTG	C	intron_variant	MUC13	ENSSSCT00000012975.4	2/10
13_135418560	13	135418560	G	C	intron_variant	MUC13	ENSSSCT00000012975.4	2/10
13_135418562	13	135418562	T	C	intron_variant	MUC13	ENSSSCT00000012975.4	2/10
13_135418565	13	135418565	AG	A	intron_variant	MUC13	ENSSSCT00000012975.4	2/10
13_135418595	13	135418595	C	T	intron_variant	MUC13	ENSSSCT00000012975.4	2/10
13_135418604	13	135418604	C	G	intron_variant	MUC13	ENSSSCT00000012975.4	2/10
13_135418623	13	135418623	C	A	intron_variant	MUC13	ENSSSCT00000012975.4	2/10
13_135418643	13	135418643	T	G	intron_variant	MUC13	ENSSSCT00000012975.4	2/10
13_135418655	13	135418655	TGTGC	T	intron_variant	MUC13	ENSSSCT00000012975.4	2/10
13_135418674	13	135418674	T	C	intron_variant	MUC13	ENSSSCT00000012975.4	2/10
13_135418694	13	135418694	A	G	intron_variant	MUC13	ENSSSCT00000012975.4	2/10
13_135418697	13	135418697	C	T	intron_variant	MUC13	ENSSSCT00000012975.4	2/10
13_135418723	13	135418723	C	A	intron_variant	MUC13	ENSSSCT00000012975.4	2/10
13_135418725	13	135418725	G	T	intron_variant	MUC13	ENSSSCT00000012975.4	2/10
13_135418787	13	135418787	T	G	intron_variant	MUC13	ENSSSCT00000012975.4	2/10
13_135418827	13	135418827	G	A	intron_variant	MUC13	ENSSSCT00000012975.4	2/10
13_135418833	13	135418833	C	T	intron_variant	MUC13	ENSSSCT00000012975.4	2/10
13_135418839	13	135418839	T	C	intron_variant	MUC13	ENSSSCT00000012975.4	2/10
13_135418846	13	135418846	C	G	intron_variant	MUC13	ENSSSCT00000012975.4	2/10
13_135418851	13	135418851	A	G	intron_variant	MUC13	ENSSSCT00000012975.4	2/10
13_135418852	13	135418852	T	C	intron_variant	MUC13	ENSSSCT00000012975.4	2/10
13_135418872	13	135418872	C	T	intron_variant	MUC13	ENSSSCT00000012975.4	2/10
13_135418883	13	135418883	A	G	intron_variant	MUC13	ENSSSCT00000012975.4	2/10
13_135418897	13	135418897	G	A	intron_variant	MUC13	ENSSSCT00000012975.4	2/10
13_135418909	13	135418909	A	G	intron_variant	MUC13	ENSSSCT00000012975.4	2/10
13_135418917	13	135418917	T	C	intron_variant	MUC13	ENSSSCT00000012975.4	2/10
13_135418926	13	135418926	C	T	intron_variant	MUC13	ENSSSCT00000012975.4	2/10
13_135418931	13	135418931	G	C	intron_variant	MUC13	ENSSSCT00000012975.4	2/10
13_135418936	13	135418936	A	G	intron_variant	MUC13	ENSSSCT00000012975.4	2/10
13_135418959	13	135418959	T	A	intron_variant	MUC13	ENSSSCT00000012975.4	2/10
13_135419014	13	135419014	G	GT	intron_variant	MUC13	ENSSSCT00000012975.4	2/10
13_135419036	13	135419036	A	ATGTAGT	intron_variant	MUC13	ENSSSCT00000012975.4	2/10
13_135419085	13	135419085	T	C	intron_variant	MUC13	ENSSSCT00000012975.4	2/10
13_135419092	13	135419092	G	A	intron_variant	MUC13	ENSSSCT00000012975.4	2/10
13_135419096	13	135419096	G	A	intron_variant	MUC13	ENSSSCT00000012975.4	2/10
13_135419107	13	135419107	G	A	intron_variant	MUC13	ENSSSCT00000012975.4	2/10
13_135419111	13	135419111	A	G	intron_variant	MUC13	ENSSSCT00000012975.4	2/10
13_135419128	13	135419128	C	A	intron_variant	MUC13	ENSSSCT00000012975.4	2/10
13_135419206	13	135419206	G	A	intron_variant	MUC13	ENSSSCT00000012975.4	2/10
13_135419216	13	135419216	A	G	intron_variant	MUC13	ENSSSCT00000012975.4	2/10
13_135419247	13	135419247	G	A	intron_variant	MUC13	ENSSSCT00000012975.4	2/10
13_135419269	13	135419269	G	A	intron_variant	MUC13	ENSSSCT00000012975.4	2/10
13_135419277	13	135419277	ATATTAAGTAAG	A	intron_variant	MUC13	ENSSSCT00000012975.4	2/10
13_135419313	13	135419313	C	T	intron_variant	MUC13	ENSSSCT00000012975.4	2/10
13_135419396	13	135419396	G	A	intron_variant	MUC13	ENSSSCT00000012975.4	2/10
13_135419405	13	135419405	ATGTTCC	A	intron_variant	MUC13	ENSSSCT00000012975.4	2/10
13_135419413	13	135419413	ATCAG	A	intron_variant	MUC13	ENSSSCT00000012975.4	2/10
13_135419435	13	135419435	C	A	intron_variant	MUC13	ENSSSCT00000012975.4	2/10
13_135419436	13	135419436	C	G	intron_variant	MUC13	ENSSSCT00000012975.4	2/10
13_135419446	13	135419446	AGTTGTTATTTTTTAACAGGAGTAAATTGG	A	intron_variant	MUC13	ENSSSCT00000012975.4	2/10
13_135419486	13	135419486	T	TATAAG	intron_variant	MUC13	ENSSSCT00000012975.4	2/10
13_135419491	13	135419491	G	T	intron_variant	MUC13	ENSSSCT00000012975.4	2/10
13_135419501	13	135419501	C	G	intron_variant	MUC13	ENSSSCT00000012975.4	2/10
13_135420398	13	135420398	T	G	intron_variant	MUC13	ENSSSCT00000012975.4	2/10
13_135420438	13	135420438	G	A	intron_variant	MUC13	ENSSSCT00000012975.4	2/10
13_135420461	13	135420461	A	G	intron_variant	MUC13	ENSSSCT00000012975.4	2/10
13_135420466	13	135420466	G	A	intron_variant	MUC13	ENSSSCT00000012975.4	2/10
13_135420511	13	135420511	C	T	intron_variant	MUC13	ENSSSCT00000012975.4	2/10
13_135420519	13	135420519	T	C	intron_variant	MUC13	ENSSSCT00000012975.4	2/10
13_135420531	13	135420531	A	G	intron_variant	MUC13	ENSSSCT00000012975.4	2/10
13_135420544	13	135420544	T	G	intron_variant	MUC13	ENSSSCT00000012975.4	2/10
13_135420567	13	135420567	G	A	intron_variant	MUC13	ENSSSCT00000012975.4	2/10
13_135420570	13	135420570	G	A	intron_variant	MUC13	ENSSSCT00000012975.4	2/10
13_135420598	13	135420598	CCA	C	intron_variant	MUC13	ENSSSCT00000012975.4	2/10
13_135420618	13	135420618	T	A	intron_variant	MUC13	ENSSSCT00000012975.4	2/10
13_135420621	13	135420621	C	T	intron_variant	MUC13	ENSSSCT00000012975.4	2/10
13_135420649	13	135420649	G	A	intron_variant	MUC13	ENSSSCT00000012975.4	2/10
13_135420681	13	135420681	A	G	intron_variant	MUC13	ENSSSCT00000012975.4	2/10
13_135420685	13	135420685	G	A	intron_variant	MUC13	ENSSSCT00000012975.4	2/10
13_135420704	13	135420704	C	T	intron_variant	MUC13	ENSSSCT00000012975.4	2/10
13_135420707	13	135420707	G	A	intron_variant	MUC13	ENSSSCT00000012975.4	2/10
13_135420738	13	135420738	G	A	intron_variant	MUC13	ENSSSCT00000012975.4	2/10
13_135420936	13	135420936	C	T	intron_variant	MUC13	ENSSSCT00000012975.4	2/10
13_135420952	13	135420952	T	C	intron_variant	MUC13	ENSSSCT00000012975.4	2/10
13_135421006	13	135421006	G	T	intron_variant	MUC13	ENSSSCT00000012975.4	2/10
13_135421151	13	135421151	A	G	intron_variant	MUC13	ENSSSCT00000012975.4	2/10
13_135421152	13	135421152	C	T	intron_variant	MUC13	ENSSSCT00000012975.4	2/10
13_135421156	13	135421156	C	T	intron_variant	MUC13	ENSSSCT00000012975.4	2/10
13_135421244	13	135421244	A	G	intron_variant	MUC13	ENSSSCT00000012975.4	2/10
13_135421254	13	135421254	TA	T	intron_variant	MUC13	ENSSSCT00000012975.4	2/10
13_135421260	13	135421260	C	T	intron_variant	MUC13	ENSSSCT00000012975.4	2/10
13_135421261	13	135421261	C	T	intron_variant	MUC13	ENSSSCT00000012975.4	2/10
13_135421281	13	135421281	A	C	intron_variant	MUC13	ENSSSCT00000012975.4	2/10
13_135421300	13	135421300	C	T	intron_variant	MUC13	ENSSSCT00000012975.4	2/10
13_135421308	13	135421308	C	T	intron_variant	MUC13	ENSSSCT00000012975.4	2/10
13_135421335	13	135421335	T	C	intron_variant	MUC13	ENSSSCT00000012975.4	2/10
13_135421347	13	135421347	T	A	intron_variant	MUC13	ENSSSCT00000012975.4	2/10
13_135421389	13	135421389	A	G	intron_variant	MUC13	ENSSSCT00000012975.4	2/10
13_135421390	13	135421390	T	C	intron_variant	MUC13	ENSSSCT00000012975.4	2/10
13_135421391	13	135421391	G	A	intron_variant	MUC13	ENSSSCT00000012975.4	2/10
