# Supplementary material for: Accurate haplotype construction and detection of selection signatures enabled by high quality pig genome sequences
Source: Nat Commun. 2023 Aug 23;14:5126. doi: 10.1038/s41467-023-40434-3 (PMC10447580; doi:10.1038/s41467-023-40434-3)
Supplement: Supplementary file 7 — Supplementary Data 4 [file 41467_2023_40434_MOESM7_ESM.xlsx]

## Sheet: MUC13vsTrait
Phenotype	Category	Description	Samplesize	No.Hap1	No.Hap2	Average in Hap1	Average in Hap2	Test method	P Value	Note
fatcell_Area	Cell	Abdominal fat cell area (1000*μm²)	276	265	287	2500.66	2640.86	Student's test	0.159749
fatcell_number	Cell	Abdominal fat cell (1.0E+10)	276	265	287	10.1009	10.0763	Student's test	0.351748
fatcell_Perimeter	Cell	Abdominal fat cell Perimeter (μm)	276	265	287	217.205	223.143	Student's test	0.154939
fatcell_V	Cell	Abdominal fat cell volumn (1.0E+5*µm³)	276	265	287	111246	121636	Student's test	0.125968
LD_ALLfibre	Cell	Total number of fibers of longissimus dorsi	100	94	106	943773	936404	Student's test	0.807527
LD_fibre	Cell	Number of fibers per c㎡ of longissimus dorsi	100	94	106	22780.4	24037	Student's test	0.0872592
LDI_area	Cell	Longissimus dorsi Type I fiber cross-sectional area (1000*μm²)	100	94	106	3636.28	3737.81	Student's test	0.385264
LDI_rate	Cell	Longissimus dorsi Type I fiber ratio (%)	100	94	106	0.0715244	0.073955	Student's test	0.520034
LDI_relarea	Cell	Longissimus dorsi Type I fiber relative area (%)	100	94	106	0.0606977	0.0668316	Student's test	0.0324868
LDIIA_area	Cell	Longissimus dorsi Type IIA fiber cross-sectional area (1000*μm²)	100	94	106	2992.71	3139.08	Student's test	0.164378
LDIIA_rate	Cell	Longissimus dorsi Type IIA fiber ratio (%)	100	94	106	0.0960383	0.107193	Student's test	0.0569898
LDIIA_relarea	Cell	Longissimus dorsi Type IIA fiber relative area (%)	100	94	106	0.0693843	0.0858101	Student's test	0.00213024
LDIIB_area	Cell	Longissimus dorsi Type IIB fiber cross-sectional area (1000*μm²)	100	94	106	4359	4169.64	Student's test	0.112771
LDIIB_rate	Cell	Longissimus dorsi Type IIB fiber ratio (%)	100	94	106	0.832437	0.818852	Student's test	0.0716884
LDIIB_relarea	Cell	Longissimus dorsi Type IIB fiber relative area (%)	100	94	106	0.869918	0.847358	Student's test	0.000755885
AbdomentFatW	Growth	Abdominal fat weight (g)	928	855	1001	1239.74	1235.98	Student's test	0.851739
ADG120	Growth	Average daily gain from day 1 to 120 （g)	289	281	297	256.098	253.097	Student's test	0.49285
ADG120_180	Growth	Average daily gain from day 120 to 180 (g)	133	123	143	620.519	632.375	Student's test	0.444794
ADG120_210	Growth	Average daily gain from day 120 to 210 (g)	285	279	291	587.218	574.919	Student's test	0.257207
ADG120_240	Growth	Average daily gain from day 120 to 240 (g)	290	284	296	550.4	539.178	Student's test	0.243129
ADG180	Growth	Average daily gain from day 1 to 180 (g)	135	126	144	381.563	386.157	Student's test	0.548981
ADG180_210	Growth	Average daily gain from day 180 to 210 (g)	127	118	136	705.367	665.931	Student's test	0.147788
ADG180_240	Growth	Average daily gain from day 180 to 240 (g)	132	123	141	583.893	565.975	Student's test	0.354314
ADG21	Growth	Average daily gain from day 1 to 21 (g)	925	847	1003	187.508	188.412	Student's test	0.690954
ADG21_120	Growth	Average daily gain from day 21 to 120 (g)	287	277	297	269.681	266.52	Student's test	0.534761
ADG21_180	Growth	Average daily gain from day 21 to 180 (g)	135	126	144	407.633	412.001	Student's test	0.607729
ADG21_210	Growth	Average daily gain from day 21 to 210 (g)	737	685	789	423.677	412.427	Student's test	0.00601579
ADG21_240	Growth	Average daily gain from day 21 to 240 (g)	924	846	1002	431.554	418.577	Student's test	0.000471669
ADG21_46	Growth	Average daily gain from day 21 to 46 (g)	920	842	998	259.132	248.12	Student's test	0.00261697
ADG210	Growth	Average daily gain from day 1 to 210 (g)	739	689	789	399.148	389.451	Student's test	0.00896553
ADG210_240	Growth	Average daily gain from day 210 to 240 (g)	720	679	761	494.951	489.455	Student's test	0.59764
ADG240	Growth	Average daily gain from day 1 to 240 (g)	926	850	1002	408.922	397.361	Student's test	0.000706635
ADG46	Growth	Average daily gain from day 1 to 46 (g)	925	849	1001	224.332	219.126	Student's test	0.0435567
ADG46_120	Growth	Average daily gain from day 46 to 120 (g)	291	285	297	268.136	271.798	Student's test	0.53287
ADG46_180	Growth	Average daily gain from day 46 to 180 (g)	135	126	144	428.121	438.853	Student's test	0.26446
ADG46_210	Growth	Average daily gain from day 46 to 210 (g)	741	694	788	446.246	436.078	Student's test	0.0255573
ADG46_240	Growth	Average daily gain from day 46 to 240 (g)	927	854	1000	452.295	439.665	Student's test	0.00182412
AntebrachialL	Growth	Anterior brachial bone length (cm)	924	848	1000	20.1499	20.0357	Student's test	0.106279
aveBF	Growth	Average backfat thickness (cm)	930	857	1003	3.03949	2.9943	Student's test	0.272349
Birthweight	Growth	Birth weight (kg)	927	851	1003	1.22817	1.20615	Student's test	0.0524847
BMD	Growth	Femur Bone density (g/cm³)	112	96	128	1.32884	1.31363	Student's test	0.416459
BrachialL	Growth	Brachial bone length (cm)	923	847	999	18.4187	18.3111	Student's test	0.0681621
calcaneus_Len	Growth	Calcaneal length (cm)	86	71	101	7.40113	7.17564	Student's test	0.151341
CarcassDiaL	Growth	Carcass diagonal length (cm)	927	854	1000	80.7098	79.387	Student's test	3.93187e-06
CarcassStrL	Growth	Carcass straight length(cm)	927	854	1000	97.0441	95.3078	Student's test	2.30654e-07
CarcassW1	Growth	Half carcass weight (kg)	928	854	1002	35.1272	34.2451	Student's test	0.00803912
carpal_Len	Growth	Carpal length (cm)	92	77	107	1.17013	1.17121	Student's test	0.968088
ChestBF	Growth	Backfat thickness at chest (cm)	930	857	1003	3.18757	3.13743	Student's test	0.267379
ChestVN	Growth	Thoracic vertebrae number	929	855	1003	15.0304	15.01	Student's test	0.503181
CruralL	Growth	Calf bone length (cm)	921	843	999	18.8762	18.7928	Student's test	0.145092
Day120W	Growth	Weight at day 120 (kg)	291	285	297	31.8733	31.5539	Student's test	0.548877
Day180W	Growth	Weight at day 180 (kg)	135	126	144	69.9683	70.8194	Student's test	0.539864
Day210W	Growth	Weight at day 210 (kg)	743	695	791	84.7413	82.8003	Student's test	0.0130036
Day21weight	Growth	Weight at day 21 (kg)	925	847	1003	5.35477	5.35122	Student's test	0.949768
Day240W	Growth	Weight at day 240 (kg)	929	856	1002	98.7304	96.0236	Student's test	0.00106962
Day46weight	Growth	Weight at day 46 (kg)	928	855	1001	11.5338	11.2859	Student's test	0.0445953
FemoralL	Growth	Femoral length (cm)	923	849	997	21.019	20.8821	Student's test	0.0271186
femur_Dia1	Growth	Femur diameter (cm), position 1	95	83	107	2.23783	2.23626	Student's test	0.962634
femur_Dia2	Growth	Femur diameter (cm), position 2	95	83	107	2.23807	2.2572	Student's test	0.583851
femur_THK	Growth	Femoral bone wall thickness (cm)	87	77	97	0.569286	0.567474	Student's test	0.912016
femurMarrow_Dia	Growth	Femoral canal diameter (cm)	57	42	72	1.31726	1.34326	Student's test	0.5448
femurMarrow_Len	Growth	Femoral bone marrow length (cm)	87	77	97	5.62136	5.67655	Student's test	0.587641
fibula_Dia1	Growth	Fibula diameter (cm), position 1	88	72	104	0.689722	0.72	Student's test	0.350609
fibula_Dia2	Growth	Fibula diameter (cm), position 2	88	72	104	0.682778	0.595385	Student's test	0.015769
fibula_Len	Growth	Fibula length (cm)	88	72	104	14.1847	14.3625	Student's test	0.233945
FifNeckBL	Growth	Ffifth cervical vertebra length (cm)	925	853	997	1.98919	1.94588	Student's test	9.23828e-07
FirNeckBL	Growth	Firsth cervical vertebra length (cm)	922	846	998	2.11384	2.08445	Student's test	0.0315966
foodconversion	Growth	Food conversion ratio (g/kg)	347	291	403	3761.11	3790.82	Student's test	0.48463
ForNeckBL	Growth	Fourth cervical vertebra length (cm)	928	854	1002	2.02807	1.98323	Student's test	2.23425e-06
HeadW	Growth	Head weight (kg)	925	853	997	7.60842	7.4255	Student's test	0.00822708
HeartW	Growth	Heart weight (g)	924	849	999	342.599	334.052	Student's test	0.00458405
HipBF	Growth	Backfat thickness at hip (cm)	930	857	1003	2.61251	2.5335	Student's test	0.0986623
HipW	Growth	Hip weight (kg)	928	856	1000	9.53113	9.45077	Student's test	0.416341
humerus_Dia1	Growth	Humerus diameter (cm), position 1	90	78	102	2.03756	2.09951	Student's test	0.273888
humerus_Dia2	Growth	Humerus diameter (cm), position 2	90	78	102	2.37795	2.27941	Student's test	0.109521
humerus_Len	Growth	Humerus length (cm)	90	78	102	16.5295	16.7441	Student's test	0.19981
humerus_THK	Growth	Humerus bone wall thickness (cm)	82	72	92	0.697847	0.692554	Student's test	0.794877
HumMarrow_Dia	Growth	Humerus canal diameter (cm)	61	51	71	1.17637	1.14782	Student's test	0.526821
HumMarrow_Len	Growth	Humerus bone marrow length (cm)	82	72	92	4.22972	4.23674	Student's test	0.938065
KidneyW	Growth	Kidney weight (g)	923	850	996	285.049	277.71	Student's test	0.00696893
LeafFatW	Growth	Leaf fat weight (g)	926	854	998	2125.66	2121.78	Student's test	0.940262
LiverW	Growth	Liver weight (g)	923	849	997	1415.02	1373.3	Student's test	0.00077188
LiveW	Growth	Live weight (kg)	930	857	1003	98.6869	95.9891	Student's test	0.00112665
loin_area	Growth	Loin area (c㎡)	819	721	917	40.3812	39.3115	Student's test	0.000370964
NeckW	Growth	cervical vertebra weight (g)	929	856	1002	650.798	645.469	Student's test	0.65324
okebone_Dia1	Growth	Oke bone diameter (cm), position1	90	75	105	1.52	1.504	Student's test	0.769517
okebone_Dia2	Growth	Oke bone diameter (cm), position2	90	75	105	1.88533	1.84876	Student's test	0.562808
okebone_Len	Growth	Oke bone length (cm)	90	75	105	13.068	13.0657	Student's test	0.987689
radiale_Len	Growth	Radial carpal length (cm)	91	75	107	1.23284	1.22152	Student's test	0.760451
RibN	Growth	Rib number	929	855	1003	15.0304	15.01	Student's test	0.503181
Sacrum	Growth	Sacrum number	929	855	1003	5.0117	5.00199	Student's test	0.0139458
SanGuangu	Growth	Triple crown length (cm)	86	71	101	2.19408	2.17822	Student's test	0.650138
SanTigu	Growth	Triple hoof length (cm)	83	69	97	2.36058	2.38247	Student's test	0.567354
SanTuoGu	Growth	Trimetatarsal length (cm)	86	71	101	7.85141	7.81198	Student's test	0.62003
SanXiGu	Growth	Third series bone length (cm)	86	71	101	3.38141	3.33446	Student's test	0.352049
ScapularL	Growth	scapula length (cm)	924	850	998	22.5228	22.2944	Student's test	0.00175024
SecNeckBL	Growth	Second cervical vertebra length (cm)	926	849	1003	3.53835	3.48143	Student's test	0.0497826
SevNeckBL	Growth	Seventh cervical vertebra length (cm)	925	851	999	2.28579	2.22927	Student's test	1.03478e-08
ShoulderBF	Growth	Backfat thickness at shoulder (cm)	930	857	1003	3.97181	3.94286	Student's test	0.51539
SiFuGu	Growth	Tetratarsal length (cm)	84	68	100	1.89882	1.9038	Student's test	0.930522
SiGuanGu	Growth	Fourth crown length (cm)	86	71	101	2.1369	2.1404	Student's test	0.926092
SiTiGu	Growth	Quad bone length (cm)	86	71	101	2.36789	2.38317	Student's test	0.633889
SiTuogu	Growth	Fourth metatarsal length (cm)	86	71	101	8.11479	8.05079	Student's test	0.476868
SiXiGu	Growth	Fourth series bone length (cm)	86	71	101	3.33099	3.31624	Student's test	0.746128
SixNeckBL	Growth	Sixth cervical vertebra length (cm)	923	851	995	2.0724	2.03425	Student's test	4.87147e-05
small_intestine	Growth	Small intestine length (m)	929	856	1002	15.8754	15.4644	Student's test	3.23831e-05
SpleenW	Growth	Spleen weight (g)	920	848	992	132.245	129.223	Student's test	0.0346363
talus	Growth	Talus length (cm)	86	71	101	2.24225	2.25386	Student's test	0.802671
ThiNeckBL	Growth	Thirth cervical vertebra length (cm)	925	852	998	2.13113	2.09635	Student's test	0.000917526
tibia_Dia1	Growth	tibia diameter (cm), position 1	87	72	102	1.79375	1.78657	Student's test	0.863395
tibia_Dia2	Growth	tibia diameter (cm), position 2	87	72	102	1.96431	1.92598	Student's test	0.4251
tibia_Len	Growth	tibia length (cm)	87	72	102	17.7569	17.799	Student's test	0.807744
TotNeckBL	Growth	Total length of cervical vertebra (cm)	928	853	1003	17.3232	17.0583	Student's test	9.07777e-05
ulna_Dia1	Growth	ulna diameter (cm), position 1	90	74	106	1.86108	1.8634	Student's test	0.982872
ulna_Dia2	Growth	ulna diameter (cm), position 2	90	74	106	2.13689	2.06858	Student's test	0.533895
ulna_Len	Growth	ulna length (cm)	90	74	106	14.5176	14.5745	Student's test	0.748608
VeilFatW	Growth	veil fat weight (g)	928	856	1000	1349.61	1292.12	Student's test	0.00580606
WaistBF	Growth	backfat thickness at waist (cm)	930	857	1003	2.38605	2.36343	Student's test	0.574352
WaistVN	Growth	waist vertebrae number	929	855	1003	5.33567	5.32004	Student's test	0.487463
GLU	Hematology	Blood glucose (mmol/L)	690	624	756	5.30481	5.27209	Student's test	0.774575
GSP	Hematology	Glycosylated serum protein (mmol/L)	691	625	757	1.18848	1.17807	Student's test	0.414329
HCT_120	Hematology	Hematocrit at day 120 (%)	252	239	265	9.95379	10.2883	Student's test	0.787449
HCT_18	Hematology	Hematocrit at day 18 (%)	776	721	831	23.6325	25.0799	Student's test	0.0522917
HCT_240	Hematology	Hematocrit at day 240 (%)	908	841	975	0.40839	0.40553	Student's test	0.250898
HCT_46	Hematology	Hematocrit at day 46 (%)	779	722	836	0.299019	0.308809	Student's test	0.011111
HDL	Hematology	High-density lipoprotein (mmol/L)	690	624	756	1.12786	1.12583	Student's test	0.866406
HGB_120	Hematology	RBC mean hemoglobin content (pg) at day 120	252	239	265	109.205	109.774	Student's test	0.664919
HGB_18	Hematology	RBC mean hemoglobin content (pg) at day 18	777	721	833	98.4868	98.5942	Student's test	0.915559
HGB_240	Hematology	RBC mean hemoglobin content (pg) at day 240	907	841	973	138.219	136.878	Student's test	0.0734553
HGB_46	Hematology	RBC mean hemoglobin content (pg) at day 46	777	718	836	101.701	100.316	Student's test	0.131201
LDL	Hematology	Low-density lipoprotein (mmol/L)	691	625	757	1.3171	1.30101	Student's test	0.269879
MCH_120	Hematology	hemoglobin content (g/L) at day 120	252	239	265	341.197	338.642	Student's test	0.262678
MCH_18	Hematology	hemoglobin content (g/L) at day 18	775	720	830	19.5378	19.6689	Student's test	0.309967
MCH_240	Hematology	hemoglobin content (g/L) at day 240	907	841	973	19.2194	19.4295	Student's test	0.00277718
MCH_46	Hematology	hemoglobin content (g/L) at day 46	777	718	836	18.2737	18.2743	Student's test	0.997391
MCHC_120	Hematology	red blood cell mean hemoglobin concentration (g/L) at day 120	252	239	265	17.5849	17.7381	Student's test	0.173683
MCHC_240	Hematology	red blood cell mean hemoglobin concentration (g/L) at day 240	907	841	973	338.767	337.391	Student's test	0.0604569
MCHC_46	Hematology	red blood cell mean hemoglobin concentration (g/L) at day 46	765	707	823	344.505	335.447	Student's test	0.00116013
MCV_120	Hematology	mean corpuscular volume at day 120	252	239	265	51.669	52.5785	Student's test	0.0175297
MPV_120	Hematology	mean platelet volume at day 120	103	91	115	8.22088	7.98	Student's test	0.173029
MPV_240	Hematology	mean platelet volume at day 240	917	845	989	7.53927	7.7852	Student's test	0.21743
PCT_120	Hematology	platelet volume (%) at day 120	103	91	115	0.366505	0.285565	Student's test	0.00261125
PCT_240	Hematology	platelet volume (%) at day 240	661	615	707	0.22639	0.22669	Student's test	0.956098
PDW_120	Hematology	platelet distribution width (%) at day 120	103	91	115	14.7879	14.9191	Student's test	0.291419
PDW_240	Hematology	platelet distribution width (%) at day 240	667	618	716	15.4327	15.5799	Student's test	0.00440791
PLT_120	Hematology	platelet count (1.0E+9/L) at day 120	246	231	261	457.221	432.414	Student's test	0.173908
PLT_240	Hematology	platelet count (1.0E+9/L) at day 240	907	841	973	297.366	290.028	Student's test	0.18317
RBC_120	Hematology	Red blood cell count (1.0E+12/L) at day 120	252	239	265	6.2454	6.20675	Student's test	0.63487
RBC_18	Hematology	Red blood cell count (1.0E+12/L) at day 18	775	720	830	5.04522	5.02494	Student's test	0.643874
RBC_240	Hematology	Red blood cell count (1.0E+12/L) at day 240	907	841	973	7.21137	7.06602	Student's test	0.000182165
RBC_46	Hematology	Red blood cell count (1.0E+12/L) at day 46	779	722	836	5.67281	5.62073	Student's test	0.326786
RDW_120	Hematology	Red blood cell distribution width (%) at day 120	252	239	265	23.1506	22.5925	Student's test	0.209172
RDW_18	Hematology	Red blood cell distribution width (%) at day 18	756	695	817	25.6594	25.9304	Student's test	0.231375
RDW_240	Hematology	Red blood cell distribution width (%) at day 240	898	835	961	19.0849	18.9897	Student's test	0.567767
RDW_46	Hematology	Red blood cell distribution width (%) at day 46	733	677	789	24.5499	24.3639	Student's test	0.546591
TC	Hematology	total cholesterol (mmol/L)	663	604	722	2.69677	2.64476	Student's test	0.0274449
TG	Hematology	Triglycerides (mmol/L)	691	625	757	0.283736	0.277906	Student's test	0.463603
BAS_120	Immune	Basophil Ratio (%) at day 120	104	93	115	0.0752688	0.165217	Student's test	0.111789
BAS_240	Immune	Basophil Ratio (%) at day 240	662	615	709	0.0315447	0.0276446	Student's test	0.281006
EOS_120	Immune	Eosinophil ratio (%) at day 120	104	93	115	1.11419	0.710957	Student's test	0.000361745
EOS_240	Immune	Eosinophil ratio (%) at day 240	661	615	707	1.01398	0.920509	Student's test	0.0532325
ETEC	Immune	Enterotoxigenic Escherichia coli F4ac (non-adhesion/adehision)	763	711	815	235/476	529/286	Pearson's Chi-squared test	4.09e-35	Odd ratio=3.75
LYM_120	Immune	lymphocyte ratio (%) at day 120	252	238	266	14.4491	14.554	Student's test	0.812974
LYM_240	Immune	lymphocyte ratio (%) at day 240	921	849	993	8.10466	7.53114	Student's test	0.00116385
MON_120	Immune	mean monocyte count (1.0E+9/L) at day 120	104	93	115	0.737204	0.491652	Student's test	0.223043
MON_240	Immune	mean monocyte count (1.0E+9/L) at day 240	667	618	716	7.86052	7.98436	Student's test	0.0711121
NEU_120	Immune	neutrophil ratio (%) at day 120	39	29	49	12.4052	13.2647	Student's test	0.608983
NEU_240	Immune	neutrophil ratio (%) at day 240	104	94	114	10.4817	10.7014	Student's test	0.66592
WBC_120	Immune	white blood cell count (1.0E+9/L) at dat 120	254	240	268	22.2017	22.5978	Student's test	0.447728
WBC_240	Immune	white blood cell count (1.0E+9/L) at dat 240	921	849	993	17.2173	16.8452	Student's test	0.0681882
A14_0	MeatQuality	C14:0 in abdominal fat	578	533	623	1.09589	1.098	Student's test	0.797366
A16_0	MeatQuality	C16:0 in abdominal fat	578	533	623	24.2398	24.4213	Student's test	0.0206049
A16_1	MeatQuality	C16:1 in abdominal fat	578	533	623	1.73264	1.74725	Student's test	0.518919
A18_0	MeatQuality	C18:0 in abdominal fat	578	533	623	14.6329	14.4881	Student's test	0.204656
A18_1	MeatQuality	C18:1 in abdominal fat	578	533	623	40.9272	41.2995	Student's test	0.0777428
A18_2	MeatQuality	C18:2 in abdominal fat	578	533	623	13.1447	12.7257	Student's test	0.0100948
A18_3	MeatQuality	C18:3 in abdominal fat	578	533	623	0.449676	0.42611	Student's test	0.000460317
A20_0	MeatQuality	C20:0 in abdominal fat	578	533	623	0.250689	0.252793	Student's test	0.607067
A20_2	MeatQuality	C20:2 in abdominal fat	578	533	623	0.610737	0.624649	Student's test	0.0880871
A20_4	MeatQuality	C20:4 in abdominal fat	578	533	623	0.0786931	0.0808852	Student's test	0.0957156
A20_5	MeatQuality	C20:5 in abdominal fat	240	216	264	0.0254773	0.0237152	Student's test	0.421506
A22_0	MeatQuality	C22:0 in abdominal fat	111	116	106	0.0157147	0.0161451	Student's test	0.760829
A22_1	MeatQuality	C22:1 in abdominal fat	90	88	92	0.0133889	0.0137798	Student's test	0.829839
A22_5	MeatQuality	C22:5 in abdominal fat	577	533	621	0.0994069	0.0928408	Student's test	0.00133133
A24_0	MeatQuality	C24:0 in abdominal fat	576	531	621	0.087229	0.0836907	Student's test	0.0125748
A24_1	MeatQuality	C24:1 in abdominal fat	17	10	24	0.052786	0.0393733	Student's test	0.683673
AMUFA	MeatQuality	Monounsaturated fatty acids in abdominal fat	578	533	623	43.5384	43.9921	Student's test	0.0432038
An_6	MeatQuality	n-6 polyunsaturated fatty acids in abdominal fat	578	533	623	13.8341	13.4313	Student's test	0.016478
An_6vsn_3	MeatQuality	(n-6 polyunsaturated fatty acids)/(n-3 polyunsaturated fatty acids) in abdominal fat	578	533	623	19.0826	19.6405	Student's test	0.000171255
APUFA	MeatQuality	Polyunsaturated fatty acids in abdominal fat	578	533	623	14.5716	14.1255	Student's test	0.011604
APvsS	MeatQuality	(Polyunsaturated fatty acids)/(Monounsaturated fatty acids) in abdominal fat	578	533	623	0.363354	0.351241	Student's test	0.0153746
ASFA	MeatQuality	Saturated Fatty Acid in Abdominal Fat	578	533	623	40.4273	40.4602	Student's test	0.839205
Bag24h_LD	MeatQuality	Drip loss of longissimus dorsi measured by bag after 24h (%)	402	384	420	0.00927841	0.00909939	Student's test	0.439413
Bag48h_LD	MeatQuality	Drip loss of longissimus dorsi measured by bag after 48h (%)	220	194	246	0.0105034	0.0103128	Student's test	0.789002
D14_0	MeatQuality	C14:0 in longissimus dorsi	595	551	639	1.09337	1.09786	Student's test	0.638077
D16_0	MeatQuality	C16:0 in longissimus dorsi	597	551	643	23.4666	23.6078	Student's test	0.0643826
D16_1	MeatQuality	C16:1 in longissimus dorsi	597	551	643	2.99699	3.00623	Student's test	0.759526
D18_0	MeatQuality	C18:0 in longissimus dorsi	597	551	643	13.1186	13.0842	Student's test	0.622715
D18_1	MeatQuality	C18:1 in longissimus dorsi	597	551	643	44.3154	44.4574	Student's test	0.46995
D18_2	MeatQuality	C18:2 in longissimus dorsi	597	551	643	8.99716	8.83833	Student's test	0.313878
D18_3	MeatQuality	C18:3 in longissimus dorsi	595	549	641	0.191271	0.188921	Student's test	0.458812
D20_0	MeatQuality	C20:0 in longissimus dorsi	597	551	643	0.242705	0.24376	Student's test	0.787283
D20_2	MeatQuality	C20:2 in longissimus dorsi	596	550	642	0.430162	0.440051	Student's test	0.179764
D20_3	MeatQuality	C20:3 in longissimus dorsi	597	551	643	1.41346	1.40101	Student's test	0.796347
D20_4	MeatQuality	C20:4 in longissimus dorsi	484	448	520	0.0464592	0.0480239	Student's test	0.0993762
D20_5	MeatQuality	C20:5 in longissimus dorsi	406	380	432	0.0694215	0.0670353	Student's test	0.689881
D22_0	MeatQuality	C22:0 in longissimus dorsi	185	161	209	0.0445352	0.0417321	Student's test	0.431489
D22_1	MeatQuality	C22:1 in longissimus dorsi	180	156	204	0.0344568	0.0335321	Student's test	0.770597
D22_5	MeatQuality	C22:5 in longissimus dorsi	589	542	636	0.243523	0.23853	Student's test	0.688772
D24_0	MeatQuality	C24:0 in longissimus dorsi	574	532	616	0.215452	0.191447	Student's test	0.152778
D24_1	MeatQuality	C24:1 in longissimus dorsi	94	80	108	0.18136	0.16956	Student's test	0.703422
DMUFA	MeatQuality	Monounsaturated fatty acids in longissimus dorsi	597	551	643	48.1602	48.3654	Student's test	0.323988
Dn_3	MeatQuality	n-3 polyunsaturated fatty acids in longissimus dorsi	597	551	643	1.89146	1.87031	Student's test	0.706615
Dn_6	MeatQuality	n-6 polyunsaturated fatty acids in longissimus dorsi	597	551	643	9.46432	9.31653	Student's test	0.364656
Dn_6vsDn_3	MeatQuality	(n-6 polyunsaturated fatty acids)/(n-3 polyunsaturated fatty acids) in longissimus dorsi	597	551	643	5.68927	5.72763	Student's test	0.749331
DPUFA	MeatQuality	Polyunsaturated fatty acids in longissimus dorsi	597	551	643	11.3558	11.1868	Student's test	0.426612
DPvsS	MeatQuality	(Polyunsaturated fatty acids)/(Monounsaturated fatty acids) in longissimus dorsi	597	551	643	0.299857	0.294762	Student's test	0.403421
DSFA	MeatQuality	Saturated Fatty Acid in longissimus dorsi	597	551	643	38.2826	38.3607	Student's test	0.497201
EZ24h_LD_1	MeatQuality	Drip loss of longissimus dorsi measured by EZ after 24h (%), sample 1	796	739	853	0.0109384	0.0110566	Student's test	0.624016
EZ24h_LD_2	MeatQuality	Drip loss of longissimus dorsi measured by EZ after 24h (%), sample 2	615	566	664	0.0105683	0.0108251	Student's test	0.297553
EZ24h_SM_1	MeatQuality	Drip loss of Semimembranosus measured by EZ after 24h (%), sample 1	780	721	839	0.00909108	0.00888663	Student's test	0.418746
EZ24h_SM_2	MeatQuality	Drip loss of Semimembranosus measured by EZ after 24h (%), sample 2	602	557	647	0.00822611	0.00829181	Student's test	0.764909
EZ48h_LD_1	MeatQuality	Drip loss of longissimus dorsi measured by EZ after 48h (%), sample 1	395	355	435	0.0155232	0.0174277	Student's test	0.00774477
EZ48h_SM_1	MeatQuality	Drip loss of Semimembranosus measured by EZ after 48h (%), sample 1	395	355	435	0.0110069	0.0108175	Student's test	0.628367
LD_G6P	MeatQuality	Longissimus dorsi Glucose pyrophosphate content (mmol/g)	864	789	939	0.161106	0.16794	Student's test	0.695657
LD_GLY_energy	MeatQuality	glycolytic potential in longissimus dorsi (μmol/g)	864	789	939	134.764	138.913	Student's test	0.00248456
LD_intFAT	MeatQuality	Intermuscular fat content in longissimus dorsi (%)	854	803	905	2.13898	2.1949	Student's test	0.275991
LD_lac	MeatQuality	Lactic acid content in longissimus dorsi (μmol/g)	864	789	939	87.6485	90.0054	Student's test	0.0265523
LD_Marbling	MeatQuality	Marbling Score of Longissimus dorsi	789	734	844	2.00068	1.9769	Student's test	0.540134
LD_res_GLY	MeatQuality	Longissimus dorsi remaining glycogen content (mmol/g)	864	789	939	23.3969	24.2858	Student's test	0.186593
LD_water	MeatQuality	Longissimus dorsi water content (%)	859	805	913	74.4623	74.4481	Student's test	0.827731
LDa_24h	MeatQuality	Longissimus dorsi Minolta a value after 24h	657	610	704	0.669131	0.685071	Student's test	0.797704
LDa_45min	MeatQuality	Longissimus dorsi Minolta a value after 45min	658	611	705	-0.43838	-0.43105	Student's test	0.897905
LDb_24h	MeatQuality	Longissimus dorsi Minolta b value after 24h	657	610	704	7.58492	7.80668	Student's test	0.0276513
LDb_45min	MeatQuality	Longissimus dorsi Minolta b value after 45min	658	611	705	8.93751	9.20488	Student's test	0.0478805
LDc_24h	MeatQuality	Longissimus dorsi Minolta c value after 24h	657	610	704	7.69056	7.9273	Student's test	0.0182895
LDc_45min	MeatQuality	Longissimus dorsi Minolta c value after 45min	658	611	705	9.01372	9.27887	Student's test	0.0475207
LDcolor_24h	MeatQuality	Longissimus dorsi color score after 24h	783	728	838	2.75343	2.75955	Student's test	0.866198
LDcolor_45min	MeatQuality	Longissimus dorsi color score after 45min	780	724	836	3.1913	3.18122	Student's test	0.781413
LDH_24h	MeatQuality	Longissimus dorsi Minolta Hue value after 24h	657	610	704	84.9919	85.0478	Student's test	0.91064
LDH_45min	MeatQuality	Longissimus dorsi Minolta Hue value after 45min	658	611	705	92.7261	92.6439	Student's test	0.843894
LDL_24h	MeatQuality	Longissimus dorsi Minolta L value after 24h	656	609	703	47.1849	47.2104	Student's test	0.884156
LDL_45min	MeatQuality	Longissimus dorsi Minolta L value after 45min	658	611	705	38.3639	38.4124	Student's test	0.713828
LDpH15h	MeatQuality	Longissimus dorsi PH after 15h	643	598	688	5.74333	5.75696	Student's test	0.275228
LDpH24h	MeatQuality	Longissimus dorsi PH after 24h	651	605	697	5.65473	5.66334	Student's test	0.351493
LDpH3	MeatQuality	Longissimus dorsi PH after 3h	633	593	673	6.25905	6.29247	Student's test	0.178973
LDpH3_24	MeatQuality	Longissimus dorsi PH change from 3h to 24h	750	704	796	0.568688	0.604473	Student's test	0.0969893
LDpH3_9h	MeatQuality	Longissimus dorsi PH change from 3h to 9h	626	588	664	0.346803	0.360226	Student's test	0.313719
LDpH45min	MeatQuality	Longissimus dorsi PH after 45min	637	598	676	6.40161	6.4131	Student's test	0.546832
LDpH45min_24	MeatQuality	Longissimus dorsi PH change from 45min to 24h	754	708	800	0.689772	0.703036	Student's test	0.477919
LDpH45min_3	MeatQuality	Longissimus dorsi PH change from 45min to 3h	620	588	652	0.144082	0.132331	Student's test	0.349959
LDpH9_24	MeatQuality	Longissimus dorsi PH change from 9h to 24h	764	711	817	0.235949	0.253047	Student's test	0.243906
LDpH9h	MeatQuality	Longissimus dorsi PH after 9h	643	599	687	5.90923	5.93178	Student's test	0.21348
LDT15h	MeatQuality	Longissimus dorsi temperature after 15h (°C)	552	511	593	5.68591	5.4973	Student's test	0.321629
LDT24h	MeatQuality	Longissimus dorsi temperature after 24h (°C)	648	601	695	4.40383	4.09778	Student's test	0.0672128
LDT3h	MeatQuality	Longissimus dorsi temperature after 3h (°C)	643	599	687	19.8868	19.7505	Student's test	0.543376
LDT45min	MeatQuality	Longissimus dorsi temperature after 45min (°C)	648	601	695	34.2749	34.0181	Student's test	0.0103371
LDT9h	MeatQuality	Longissimus dorsi temperature after 9h (°C)	570	529	611	8.77505	8.62881	Student's test	0.534181
SM_Marbling	MeatQuality	Semimembranosus marbling score	789	734	844	1.42711	1.38211	Student's test	0.0609179
SMa_24h	MeatQuality	Semimembranosus Minolta a value after 24h	657	610	704	3.2232	3.20496	Student's test	0.802762
SMa_45min	MeatQuality	Semimembranosus Minolta a value after 45min	658	611	705	1.96077	2.10626	Student's test	0.0240223
SMb_24h	MeatQuality	Semimembranosus Minolta b value after 24h	657	610	704	8.44738	8.67716	Student's test	0.0514523
SMb_45min	MeatQuality	Semimembranosus Minolta b value after 45min	658	611	705	9.62953	10.0188	Student's test	0.00922332
SMc_24h	MeatQuality	Semimembranosus Minolta c value after 24h	657	610	704	9.15831	9.36501	Student's test	0.06615
SMc_45min	MeatQuality	Semimembranosus Minolta c value after 45min	658	611	705	9.93051	10.3355	Student's test	0.00447075
SMcolor_24h	MeatQuality	Semimembranosus color score after 24h	783	728	838	3.58585	3.60561	Student's test	0.642101
SMcolor_45min	MeatQuality	Semimembranosus color score after 45min	780	724	836	3.9779	4.00718	Student's test	0.481701
SMH_24h	MeatQuality	Semimembranosus Minolta Hue value after 24h	657	610	704	68.4445	69.2601	Student's test	0.137027
SMH_45min	MeatQuality	Semimembranosus Minolta Hue value after 45min	658	611	705	77.2219	77.1691	Student's test	0.918061
SML_24h	MeatQuality	Semimembranosus Minolta L value after 24h	657	610	704	42.9277	42.9444	Student's test	0.928448
SML_45min	MeatQuality	Semimembranosus Minolta L value after 45min	658	611	705	35.2642	35.0483	Student's test	0.0561908
SMpH15h	MeatQuality	Semimembranosus PH after 15h	646	597	695	5.85549	5.85845	Student's test	0.815171
SMpH24h	MeatQuality	Semimembranosus PH after 24h	657	610	704	5.74425	5.75251	Student's test	0.45453
SMpH3	MeatQuality	Semimembranosus PH after 3h	636	596	676	6.4098	6.40688	Student's test	0.881205
SMpH3_24	MeatQuality	Semimembranosus PH change from 3h to 24h	753	710	796	0.61883	0.618886	Student's test	0.997611
SMpH3_9h	MeatQuality	Semimembranosus PH change from 3h to 9h	629	588	670	0.360468	0.362142	Student's test	0.880424
SMpH45min	MeatQuality	Semimembranosus PH after 45min	637	590	684	6.53831	6.52844	Student's test	0.546966
SMpH45min_24	MeatQuality	Semimembranosus PH change from 45min to 24h	742	697	787	0.734102	0.729183	Student's test	0.781
SMpH45min_3	MeatQuality	Semimembranosus PH change from 45min to 3h	618	579	657	0.133273	0.119795	Student's test	0.253218
SMpH9_24	MeatQuality	Semimembranosus PH change from 9h to 24h	772	718	826	0.280921	0.272246	Student's test	0.494831
SMpH9h	MeatQuality	Semimembranosus PH after 9h	650	601	699	6.05016	6.04507	Student's test	0.737036
SMT15h	MeatQuality	Semimembranosus temperature (°C) after 9h	640	605	675	5.42463	4.94444	Student's test	0.0108741
SMT24h	MeatQuality	Semimembranosus temperature (°C) after 24h	658	610	706	3.9682	3.67139	Student's test	0.0516102
SMT3h	MeatQuality	Semimembranosus temperature (°C) after 3h	631	596	666	20.0339	19.9414	Student's test	0.674432
SMT45min	MeatQuality	Semimembranosus temperature (°C) after 45min	629	594	664	34.2778	34.1615	Student's test	0.197093
SMT9h	MeatQuality	Semimembranosus temperature (°C) after 9h	534	511	557	9.15949	8.89785	Student's test	0.253504
Eartype	Others	Ear type	891	823	959	1.93439	1.91449	Student's test	0.618528
foodfrequency	Others	Average daily feeding times	356	313	399	8.88162	9.2117	Student's test	0.26817
foodintake	Others	Average daily food intake (g)	414	362	466	2279.76	2198.02	Student's test	0.00655302
foodspeed	Others	Average food speed (g/s)	355	312	398	0.668293	0.660853	Student's test	0.61711
LeftEarArea	Others	Left ear area (c㎡)	919	845	993	240.079	238.599	Student's test	0.547212
LeftEarW	Others	Left ear weight (g)	929	856	1002	253.133	247.95	Student's test	0.197293
QZSanGGCD	Others	Forelimb triple crown length (cm)	91	76	106	2.01645	1.97745	Student's test	0.268615
QZSanTGCD	Others	Forelimb tripod bone length (cm)	91	76	106	2.34895	2.28208	Student's test	0.102554
QZSanWGCD	Others	Length of the thrid carpal bones of the forelimb (cm)	90	76	104	1.32118	1.29663	Student's test	0.449175
QZSanXGCD	Others	Forelimb third series bone length (cm)	91	77	105	3.15818	3.0901	Student's test	0.161721
QZSanZGCD	Others	Forelimb third metacarpal length (cm)	92	77	107	6.97818	6.99813	Student's test	0.855385
QZSiGGCD	Others	Forelimb fourth crown bone length (cm)	92	77	107	2.01091	2.02299	Student's test	0.718528
QZSiTGCD	Others	Forelimb fourth hooves bone length (cm)	91	75	107	2.38973	2.37019	Student's test	0.591992
QZSiWGCD	Others	Length of forelimb four carpal bone (cm)	91	77	105	1.33247	1.34743	Student's test	0.668606
QZSiXGCD	Others	Forelimb fourth series bone length (cm)	92	77	107	3.15961	3.14364	Student's test	0.720152
QZSiZGCD	Others	Forelimb fourth metacarpal length (cm)	92	77	107	6.94468	6.92131	Student's test	0.736777
RightEarArea	Others	Right ear area (c㎡)	918	845	991	237.733	235.301	Student's test	0.30805
RightEarW	Others	Right ear weight (g)	929	856	1002	259.895	257.411	Student's test	0.5407
SkinT	Others	Skin thickness (cm)	930	857	1003	0.452835	0.445143	Student's test	0.109081
ZJWGCD	Others	Median carpal length (cm)	90	75	105	1.32213	1.33124	Student's test	0.815444
ZYFGCD	Others	Central tarsal length (cm)	84	69	99	1.27304	1.29818	Student's test	0.571948
estrus	Reproduction	Estrus (day)	53	48	58	188.896	191.052	Student's test	0.745279
Totalnumber	Reproduction	nipple count	930	857	1003	15.2894	14.9761	Student's test	0.0116412
