# Supplementary material for: Accurate haplotype construction and detection of selection signatures enabled by high quality pig genome sequences
Source: Nat Commun. 2023 Aug 23;14:5126. doi: 10.1038/s41467-023-40434-3 (PMC10447580; doi:10.1038/s41467-023-40434-3)
Supplement: Supplementary file 8 — Supplementary Data 5 [file 41467_2023_40434_MOESM8_ESM.xlsx]

## Sheet: Sheet1
Variant	Chr	Position (bp)	Reference	Non-reference	Consequence	Gene	Transcript	INTRON
1_66537344	1	66537344	G	C	upstream_gene_variant	PRDM13	ENSSSCT00000004811.4	-
1_67083643	1	67083643	C	T	intron_variant,non_coding_transcript_variant	-	ENSSSCT00000050522.1	1/3
1_114562898	1	114562898	T	C	intron_variant	CGNL1	ENSSSCT00000038569.2	1/14
1_114562898	1	114562898	T	C	intron_variant	CGNL1	ENSSSCT00000044055.1	1/17
1_114575536	1	114575536	G	GA	intron_variant	CGNL1	ENSSSCT00000038569.2	1/14
1_114575536	1	114575536	G	GA	intron_variant	CGNL1	ENSSSCT00000044055.1	1/17
1_126937137	1	126937137	T	C	intron_variant	B2M	ENSSSCT00000005170.4	1/3
1_126937137	1	126937137	T	C	splice_polypyrimidine_tract_variant,intron_variant	SPG11	ENSSSCT00000005172.4	17/40
1_126937137	1	126937137	T	C	splice_polypyrimidine_tract_variant,intron_variant	SPG11	ENSSSCT00000028050.3	15/38
1_126937137	1	126937137	T	C	splice_polypyrimidine_tract_variant,intron_variant	SPG11	ENSSSCT00000045446.2	24/48
1_126938311	1	126938311	G	A	intron_variant	B2M	ENSSSCT00000005170.4	1/3
1_126938311	1	126938311	G	A	intron_variant	SPG11	ENSSSCT00000005172.4	19/40
1_126938311	1	126938311	G	A	intron_variant	SPG11	ENSSSCT00000028050.3	17/38
1_126938311	1	126938311	G	A	intron_variant	SPG11	ENSSSCT00000045446.2	26/48
1_126951835	1	126951835	A	G	intron_variant	B2M	ENSSSCT00000005170.4	1/3
1_126951835	1	126951835	A	G	intron_variant	SPG11	ENSSSCT00000005172.4	25/40
1_126951835	1	126951835	A	G	intron_variant	SPG11	ENSSSCT00000028050.3	23/38
1_126951835	1	126951835	A	G	intron_variant	SPG11	ENSSSCT00000045446.2	32/48
1_126964850	1	126964850	T	C	intron_variant	B2M	ENSSSCT00000005170.4	1/3
1_126964850	1	126964850	T	C	intron_variant	SPG11	ENSSSCT00000005172.4	29/40
1_126964850	1	126964850	T	C	intron_variant	SPG11	ENSSSCT00000028050.3	26/38
1_126964850	1	126964850	T	C	intron_variant	SPG11	ENSSSCT00000045446.2	36/48
1_157819184	1	157819184	G	A	downstream_gene_variant	SERPINB8	ENSSSCT00000005394.4	-
1_172588214	1	172588214	A	G	upstream_gene_variant	-	ENSSSCT00000090726.1	-
1_172588385	1	172588385	A	C	upstream_gene_variant	-	ENSSSCT00000090726.1	-
1_172596288	1	172596288	T	TG	intron_variant,non_coding_transcript_variant	-	ENSSSCT00000090726.1	1/1
1_172603305	1	172603305	T	C	downstream_gene_variant	-	ENSSSCT00000090726.1	-
1_172603871	1	172603871	A	G	downstream_gene_variant	-	ENSSSCT00000090726.1	-
1_172606704	1	172606704	C	A	downstream_gene_variant	-	ENSSSCT00000090726.1	-
1_267040529	1	267040529	A	G	intron_variant	MVB12B	ENSSSCT00000051074.2	7/9
1_267343044	1	267343044	G	A	intergenic_variant	-	-	-
1_267343092	1	267343092	T	C	intergenic_variant	-	-	-
1_267343673	1	267343673	C	T	intergenic_variant	-	-	-
11_27343210	11	27343210	C	G	intergenic_variant	-	-	-
12_9191010	12	9191010	C	G	intergenic_variant	-	-	-
14_121641568	14	121641568	A	G	upstream_gene_variant	-	ENSSSCT00000081201.1	-
15_890522	15	890522	G	A	intergenic_variant	-	-	-
15_49441687	15	49441687	C	T	intron_variant	KCNU1	ENSSSCT00000029952.3	1/27
15_49441687	15	49441687	C	T	intron_variant	KCNU1	ENSSSCT00000044994.2	2/28
15_53667178	15	53667178	C	T	intron_variant	NRG1	ENSSSCT00000046013.2	1/12
15_53667178	15	53667178	C	T	intron_variant	NRG1	ENSSSCT00000058320.2	1/11
15_65908295	15	65908295	T	C	intergenic_variant	-	-	-
15_104224173	15	104224173	C	G	intron_variant	AOX1	ENSSSCT00000027335.3	30/35
15_104224173	15	104224173	C	G	intron_variant	AOX1	ENSSSCT00000039828.2	29/34
15_104224173	15	104224173	C	G	intron_variant	AOX1	ENSSSCT00000060214.2	28/32
15_104224173	15	104224173	C	G	intron_variant	AOX1	ENSSSCT00000063736.2	30/34
15_104417142	15	104417142	A	T	intron_variant	-	ENSSSCT00000017521.4	6/36
15_104480131	15	104480131	G	A	intron_variant	-	ENSSSCT00000017521.4	34/36
15_104480147	15	104480147	CT	C	intron_variant	-	ENSSSCT00000017521.4	34/36
15_104480161	15	104480161	T	C	intron_variant	-	ENSSSCT00000017521.4	34/36
15_104480183	15	104480183	G	A	intron_variant	-	ENSSSCT00000017521.4	34/36
15_132651668	15	132651668	G	A	intron_variant	DIS3L2	ENSSSCT00000026575.3	5/21
15_132651668	15	132651668	G	A	intron_variant	DIS3L2	ENSSSCT00000052834.2	5/21
15_132651668	15	132651668	G	A	intron_variant	DIS3L2	ENSSSCT00000054592.2	3/18
15_132651668	15	132651668	G	A	intron_variant	DIS3L2	ENSSSCT00000056240.2	6/20
15_132651668	15	132651668	G	A	intron_variant	DIS3L2	ENSSSCT00000065050.2	5/19
15_132651668	15	132651668	G	A	intron_variant	DIS3L2	ENSSSCT00000068133.1	6/21
15_132651668	15	132651668	G	A	intron_variant	DIS3L2	ENSSSCT00000077289.1	5/19
15_132651668	15	132651668	G	A	intron_variant	DIS3L2	ENSSSCT00000090150.1	6/20
15_132651692	15	132651692	T	A	intron_variant	DIS3L2	ENSSSCT00000026575.3	5/21
15_132651692	15	132651692	T	A	intron_variant	DIS3L2	ENSSSCT00000052834.2	5/21
15_132651692	15	132651692	T	A	intron_variant	DIS3L2	ENSSSCT00000054592.2	3/18
15_132651692	15	132651692	T	A	intron_variant	DIS3L2	ENSSSCT00000056240.2	6/20
15_132651692	15	132651692	T	A	intron_variant	DIS3L2	ENSSSCT00000065050.2	5/19
15_132651692	15	132651692	T	A	intron_variant	DIS3L2	ENSSSCT00000068133.1	6/21
15_132651692	15	132651692	T	A	intron_variant	DIS3L2	ENSSSCT00000077289.1	5/19
15_132651692	15	132651692	T	A	intron_variant	DIS3L2	ENSSSCT00000090150.1	6/20
15_132653835	15	132653835	T	C	intron_variant	DIS3L2	ENSSSCT00000026575.3	5/21
15_132653835	15	132653835	T	C	intron_variant	DIS3L2	ENSSSCT00000052834.2	5/21
15_132653835	15	132653835	T	C	intron_variant	DIS3L2	ENSSSCT00000054592.2	3/18
15_132653835	15	132653835	T	C	intron_variant	DIS3L2	ENSSSCT00000056240.2	6/20
15_132653835	15	132653835	T	C	intron_variant	DIS3L2	ENSSSCT00000065050.2	5/19
15_132653835	15	132653835	T	C	intron_variant	DIS3L2	ENSSSCT00000068133.1	6/21
15_132653835	15	132653835	T	C	intron_variant	DIS3L2	ENSSSCT00000077289.1	5/19
15_132653835	15	132653835	T	C	intron_variant	DIS3L2	ENSSSCT00000090150.1	6/20
16_18850197	16	18850197	G	T	intron_variant	NPR3	ENSSSCT00000052412.2	1/7
16_18850197	16	18850197	G	T	intron_variant	NPR3	ENSSSCT00000064963.2	1/8
16_18850197	16	18850197	G	T	intron_variant	NPR3	ENSSSCT00000083834.1	1/8
16_18852881	16	18852881	C	T	intron_variant	NPR3	ENSSSCT00000052412.2	1/7
16_18852881	16	18852881	C	T	intron_variant	NPR3	ENSSSCT00000064963.2	1/8
16_18852881	16	18852881	C	T	intron_variant	NPR3	ENSSSCT00000083834.1	1/8
16_18852910	16	18852910	G	A	intron_variant	NPR3	ENSSSCT00000052412.2	1/7
16_18852910	16	18852910	G	A	intron_variant	NPR3	ENSSSCT00000064963.2	1/8
16_18852910	16	18852910	G	A	intron_variant	NPR3	ENSSSCT00000083834.1	1/8
16_18852927	16	18852927	G	A	intron_variant	NPR3	ENSSSCT00000052412.2	1/7
16_18852927	16	18852927	G	A	intron_variant	NPR3	ENSSSCT00000064963.2	1/8
16_18852927	16	18852927	G	A	intron_variant	NPR3	ENSSSCT00000083834.1	1/8
16_55548368	16	55548368	C	G	intron_variant	WWC1	ENSSSCT00000058669.2	1/23
16_55548368	16	55548368	C	G	intron_variant	WWC1	ENSSSCT00000073520.1	1/24
16_55548483	16	55548483	C	CT	intron_variant	WWC1	ENSSSCT00000058669.2	1/23
16_55548483	16	55548483	C	CT	intron_variant	WWC1	ENSSSCT00000073520.1	1/24
16_74106801	16	74106801	T	C	intergenic_variant	-	-	-
17_35690913	17	35690913	A	AAAG	3_prime_UTR_variant	CCM2L	ENSSSCT00000007920.4	-
17_44481760	17	44481760	A	C	intergenic_variant	-	-	-
18_15005426	18	15005426	A	T	intron_variant	-	ENSSSCT00000018012.4	16/20
18_15005708	18	15005708	C	T	intron_variant	-	ENSSSCT00000018012.4	16/20
18_38053828	18	38053828	C	T	downstream_gene_variant	-	ENSSSCT00000066606.1	-
18_38053828	18	38053828	C	T	non_coding_transcript_exon_variant	-	ENSSSCT00000070095.1	-
18_38069367	18	38069367	C	T	3_prime_UTR_variant	SEPTIN7	ENSSSCT00000089411.1	-
18_38069367	18	38069367	C	T	3_prime_UTR_variant	SEPTIN7	ENSSSCT00000090249.1	-
18_38069481	18	38069481	C	T	3_prime_UTR_variant	SEPTIN7	ENSSSCT00000089411.1	-
18_38069481	18	38069481	C	T	3_prime_UTR_variant	SEPTIN7	ENSSSCT00000090249.1	-
18_38069487	18	38069487	T	C	3_prime_UTR_variant	SEPTIN7	ENSSSCT00000089411.1	-
18_38069487	18	38069487	T	C	3_prime_UTR_variant	SEPTIN7	ENSSSCT00000090249.1	-
18_50379980	18	50379980	A	G	downstream_gene_variant	TBRG4	ENSSSCT00000018214.4	-
18_50379980	18	50379980	A	G	downstream_gene_variant	TBRG4	ENSSSCT00000018223.3	-
18_50379980	18	50379980	A	G	upstream_gene_variant	-	ENSSSCT00000026754.3	-
2_8534515	2	8534515	C	T	intron_variant	SLC22A9	ENSSSCT00000014273.4	5/8
2_8534515	2	8534515	C	T	intron_variant	-	ENSSSCT00000022351.3	11/11
2_8534515	2	8534515	C	T	intron_variant	SLC22A9	ENSSSCT00000028828.3	5/9
2_8534515	2	8534515	C	T	upstream_gene_variant	-	ENSSSCT00000060948.2	-
2_8534597	2	8534597	C	T	intron_variant	SLC22A9	ENSSSCT00000014273.4	5/8
2_8534597	2	8534597	C	T	intron_variant	-	ENSSSCT00000022351.3	11/11
2_8534597	2	8534597	C	T	intron_variant	SLC22A9	ENSSSCT00000028828.3	5/9
2_8534597	2	8534597	C	T	upstream_gene_variant	-	ENSSSCT00000060948.2	-
2_8534656	2	8534656	G	C	intron_variant	SLC22A9	ENSSSCT00000014273.4	5/8
2_8534656	2	8534656	G	C	intron_variant	-	ENSSSCT00000022351.3	11/11
2_8534656	2	8534656	G	C	intron_variant	SLC22A9	ENSSSCT00000028828.3	5/9
2_8534656	2	8534656	G	C	upstream_gene_variant	-	ENSSSCT00000060948.2	-
2_8534693	2	8534693	G	A	intron_variant	SLC22A9	ENSSSCT00000014273.4	5/8
2_8534693	2	8534693	G	A	intron_variant	-	ENSSSCT00000022351.3	11/11
2_8534693	2	8534693	G	A	intron_variant	SLC22A9	ENSSSCT00000028828.3	5/9
2_8534693	2	8534693	G	A	upstream_gene_variant	-	ENSSSCT00000060948.2	-
2_8534818	2	8534818	TTCCTA	T	intron_variant	SLC22A9	ENSSSCT00000014273.4	5/8
2_8534818	2	8534818	TTCCTA	T	intron_variant	-	ENSSSCT00000022351.3	11/11
2_8534818	2	8534818	TTCCTA	T	intron_variant	SLC22A9	ENSSSCT00000028828.3	5/9
2_8534818	2	8534818	TTCCTA	T	upstream_gene_variant	-	ENSSSCT00000060948.2	-
2_8534828	2	8534828	A	G	intron_variant	SLC22A9	ENSSSCT00000014273.4	5/8
2_8534828	2	8534828	A	G	intron_variant	-	ENSSSCT00000022351.3	11/11
2_8534828	2	8534828	A	G	intron_variant	SLC22A9	ENSSSCT00000028828.3	5/9
2_8534828	2	8534828	A	G	upstream_gene_variant	-	ENSSSCT00000060948.2	-
2_8534852	2	8534852	C	T	intron_variant	SLC22A9	ENSSSCT00000014273.4	5/8
2_8534852	2	8534852	C	T	intron_variant	-	ENSSSCT00000022351.3	11/11
2_8534852	2	8534852	C	T	intron_variant	SLC22A9	ENSSSCT00000028828.3	5/9
2_8534852	2	8534852	C	T	upstream_gene_variant	-	ENSSSCT00000060948.2	-
2_8535065	2	8535065	A	G	intron_variant	SLC22A9	ENSSSCT00000014273.4	5/8
2_8535065	2	8535065	A	G	intron_variant	-	ENSSSCT00000022351.3	11/11
2_8535065	2	8535065	A	G	intron_variant	SLC22A9	ENSSSCT00000028828.3	5/9
2_8535065	2	8535065	A	G	upstream_gene_variant	-	ENSSSCT00000060948.2	-
2_8536181	2	8536181	G	C	intron_variant	SLC22A9	ENSSSCT00000014273.4	5/8
2_8536181	2	8536181	G	C	intron_variant	-	ENSSSCT00000022351.3	11/11
2_8536181	2	8536181	G	C	intron_variant	SLC22A9	ENSSSCT00000028828.3	5/9
2_8536181	2	8536181	G	C	upstream_gene_variant	-	ENSSSCT00000060948.2	-
2_8536195	2	8536195	C	T	intron_variant	SLC22A9	ENSSSCT00000014273.4	5/8
2_8536195	2	8536195	C	T	intron_variant	-	ENSSSCT00000022351.3	11/11
2_8536195	2	8536195	C	T	intron_variant	SLC22A9	ENSSSCT00000028828.3	5/9
2_8536195	2	8536195	C	T	upstream_gene_variant	-	ENSSSCT00000060948.2	-
2_8536212	2	8536212	G	A	intron_variant	SLC22A9	ENSSSCT00000014273.4	5/8
2_8536212	2	8536212	G	A	intron_variant	-	ENSSSCT00000022351.3	11/11
2_8536212	2	8536212	G	A	intron_variant	SLC22A9	ENSSSCT00000028828.3	5/9
2_8536212	2	8536212	G	A	upstream_gene_variant	-	ENSSSCT00000060948.2	-
2_8536242	2	8536242	G	T	intron_variant	SLC22A9	ENSSSCT00000014273.4	5/8
2_8536242	2	8536242	G	T	intron_variant	-	ENSSSCT00000022351.3	11/11
2_8536242	2	8536242	G	T	intron_variant	SLC22A9	ENSSSCT00000028828.3	5/9
2_8536242	2	8536242	G	T	upstream_gene_variant	-	ENSSSCT00000060948.2	-
2_8536298	2	8536298	T	C	intron_variant	SLC22A9	ENSSSCT00000014273.4	5/8
2_8536298	2	8536298	T	C	intron_variant	-	ENSSSCT00000022351.3	11/11
2_8536298	2	8536298	T	C	intron_variant	SLC22A9	ENSSSCT00000028828.3	5/9
2_8536298	2	8536298	T	C	upstream_gene_variant	-	ENSSSCT00000060948.2	-
2_8536302	2	8536302	T	C	intron_variant	SLC22A9	ENSSSCT00000014273.4	5/8
2_8536302	2	8536302	T	C	intron_variant	-	ENSSSCT00000022351.3	11/11
2_8536302	2	8536302	T	C	intron_variant	SLC22A9	ENSSSCT00000028828.3	5/9
2_8536302	2	8536302	T	C	upstream_gene_variant	-	ENSSSCT00000060948.2	-
2_15154568	2	15154568	G	C	intron_variant	CELF1	ENSSSCT00000036890.2	13/27
2_15154568	2	15154568	G	C	intron_variant	CELF1	ENSSSCT00000038870.2	15/29
2_15154568	2	15154568	G	C	intron_variant	PSMC3	ENSSSCT00000039348.2	15/23
2_15154568	2	15154568	G	C	intron_variant	PSMC3	ENSSSCT00000044038.2	15/22
2_15154568	2	15154568	G	C	intron_variant	CELF1	ENSSSCT00000047694.2	14/28
2_15154568	2	15154568	G	C	downstream_gene_variant	CELF1	ENSSSCT00000049636.2	-
2_15154568	2	15154568	G	C	intron_variant	CELF1	ENSSSCT00000053247.2	15/29
2_15158213	2	15158213	G	C	intron_variant	CELF1	ENSSSCT00000036890.2	13/27
2_15158213	2	15158213	G	C	intron_variant	CELF1	ENSSSCT00000038870.2	15/29
2_15158213	2	15158213	G	C	intron_variant	PSMC3	ENSSSCT00000039348.2	15/23
2_15158213	2	15158213	G	C	intron_variant	PSMC3	ENSSSCT00000044038.2	15/22
2_15158213	2	15158213	G	C	intron_variant	CELF1	ENSSSCT00000047694.2	14/28
2_15158213	2	15158213	G	C	intron_variant	CELF1	ENSSSCT00000053247.2	15/29
3_47025048	3	47025048	A	G	intergenic_variant	-	-	-
3_52421893	3	52421893	T	C	intergenic_variant	-	-	-
3_69012432	3	69012432	A	G	intron_variant	TET3	ENSSSCT00000009081.4	2/11
3_115675006	3	115675006	C	A	intergenic_variant	-	-	-
3_115746222	3	115746222	T	C	intergenic_variant	-	-	-
3_116953239	3	116953239	T	C	intergenic_variant	-	-	-
3_117324549	3	117324549	T	C	intergenic_variant	-	-	-
3_117324826	3	117324826	A	G	intergenic_variant	-	-	-
4_75674717	4	75674717	T	C	intron_variant	PLAG1	ENSSSCT00000006846.4	1/5
4_75676030	4	75676030	T	C	intron_variant	PLAG1	ENSSSCT00000006846.4	1/5
4_75677193	4	75677193	T	C	intron_variant	PLAG1	ENSSSCT00000006846.4	1/5
4_75677376	4	75677376	G	C	intron_variant	PLAG1	ENSSSCT00000006846.4	1/5
4_75678898	4	75678898	G	A	intron_variant	PLAG1	ENSSSCT00000006846.4	2/5
4_76190764	4	76190764	T	C	intron_variant	XKR4	ENSSSCT00000055940.2	2/3
4_76363574	4	76363574	A	G	intron_variant	XKR4	ENSSSCT00000055940.2	2/3
4_76363652	4	76363652	A	G	intron_variant	XKR4	ENSSSCT00000055940.2	2/3
4_76363669	4	76363669	C	T	intron_variant	XKR4	ENSSSCT00000055940.2	2/3
4_76363690	4	76363690	G	A	intron_variant	XKR4	ENSSSCT00000055940.2	2/3
4_76363735	4	76363735	A	T	intron_variant	XKR4	ENSSSCT00000055940.2	2/3
4_76363785	4	76363785	T	C	intron_variant	XKR4	ENSSSCT00000055940.2	2/3
4_76363799	4	76363799	G	A	intron_variant	XKR4	ENSSSCT00000055940.2	2/3
4_76363826	4	76363826	G	A	intron_variant	XKR4	ENSSSCT00000055940.2	2/3
4_76363855	4	76363855	T	C	intron_variant	XKR4	ENSSSCT00000055940.2	2/3
4_76363866	4	76363866	T	C	intron_variant	XKR4	ENSSSCT00000055940.2	2/3
4_76363942	4	76363942	A	G	intron_variant	XKR4	ENSSSCT00000055940.2	2/3
4_77281401	4	77281401	A	G	intron_variant	ATP6V1H	ENSSSCT00000006862.4	14/14
5_75803930	5	75803930	G	C	intron_variant	NELL2	ENSSSCT00000000870.4	2/19
5_75803930	5	75803930	G	C	intron_variant	NELL2	ENSSSCT00000045629.2	3/20
5_75803930	5	75803930	G	C	intron_variant	NELL2	ENSSSCT00000068987.1	3/21
5_75803930	5	75803930	G	C	intron_variant	NELL2	ENSSSCT00000086756.1	2/19
5_88521972	5	88521972	C	G	intron_variant	TMCC3	ENSSSCT00000042369.2	1/4
5_88522141	5	88522141	C	T	intron_variant	TMCC3	ENSSSCT00000042369.2	1/4
6_2468110	6	2468110	C	T	intron_variant,non_coding_transcript_variant	-	ENSSSCT00000069796.1	4/5
6_2468110	6	2468110	C	T	intron_variant,non_coding_transcript_variant	-	ENSSSCT00000072842.1	1/1
6_2468110	6	2468110	C	T	intron_variant,non_coding_transcript_variant	-	ENSSSCT00000083076.1	4/4
6_2468110	6	2468110	C	T	intron_variant,non_coding_transcript_variant	-	ENSSSCT00000091031.1	4/5
6_2468117	6	2468117	A	AG	intron_variant,non_coding_transcript_variant	-	ENSSSCT00000069796.1	4/5
6_2468117	6	2468117	A	AG	intron_variant,non_coding_transcript_variant	-	ENSSSCT00000072842.1	1/1
6_2468117	6	2468117	A	AG	intron_variant,non_coding_transcript_variant	-	ENSSSCT00000083076.1	4/4
6_2468117	6	2468117	A	AG	intron_variant,non_coding_transcript_variant	-	ENSSSCT00000091031.1	4/5
6_2468383	6	2468383	T	C	intron_variant,non_coding_transcript_variant	-	ENSSSCT00000069796.1	4/5
6_2468383	6	2468383	T	C	intron_variant,non_coding_transcript_variant	-	ENSSSCT00000072842.1	1/1
6_2468383	6	2468383	T	C	intron_variant,non_coding_transcript_variant	-	ENSSSCT00000083076.1	4/4
6_2468383	6	2468383	T	C	intron_variant,non_coding_transcript_variant	-	ENSSSCT00000091031.1	4/5
6_103007169	6	103007169	CT	C	intron_variant	-	ENSSSCT00000004088.4	2/10
6_103007169	6	103007169	CT	C	intron_variant	-	ENSSSCT00000055943.2	2/10
6_103007169	6	103007169	CT	C	intron_variant	-	ENSSSCT00000056736.2	6/14
6_103007169	6	103007169	CT	C	intron_variant	-	ENSSSCT00000057660.2	2/10
6_103007169	6	103007169	CT	C	intron_variant	-	ENSSSCT00000058081.2	3/11
6_103007246	6	103007246	A	G	intron_variant	-	ENSSSCT00000004088.4	2/10
6_103007246	6	103007246	A	G	intron_variant	-	ENSSSCT00000055943.2	2/10
6_103007246	6	103007246	A	G	intron_variant	-	ENSSSCT00000056736.2	6/14
6_103007246	6	103007246	A	G	intron_variant	-	ENSSSCT00000057660.2	2/10
6_103007246	6	103007246	A	G	intron_variant	-	ENSSSCT00000058081.2	3/11
6_109900247	6	109900247	G	C	intron_variant	ZNF521	ENSSSCT00000004115.4	6/8
6_109900247	6	109900247	G	C	downstream_gene_variant	-	ENSSSCT00000086549.1	-
6_109900604	6	109900604	T	G	intron_variant	ZNF521	ENSSSCT00000004115.4	6/8
6_109900604	6	109900604	T	G	downstream_gene_variant	-	ENSSSCT00000086549.1	-
6_109901735	6	109901735	A	G	intron_variant	ZNF521	ENSSSCT00000004115.4	6/8
6_109901735	6	109901735	A	G	downstream_gene_variant	-	ENSSSCT00000086549.1	-
6_109902584	6	109902584	C	T	intron_variant	ZNF521	ENSSSCT00000004115.4	6/8
6_109902584	6	109902584	C	T	downstream_gene_variant	-	ENSSSCT00000086549.1	-
6_109902599	6	109902599	C	CATTG	intron_variant	ZNF521	ENSSSCT00000004115.4	6/8
6_109902599	6	109902599	C	CATTG	downstream_gene_variant	-	ENSSSCT00000086549.1	-
6_109902763	6	109902763	T	G	intron_variant	ZNF521	ENSSSCT00000004115.4	6/8
6_109902763	6	109902763	T	G	downstream_gene_variant	-	ENSSSCT00000086549.1	-
6_109902889	6	109902889	G	A	intron_variant	ZNF521	ENSSSCT00000004115.4	6/8
6_109902889	6	109902889	G	A	downstream_gene_variant	-	ENSSSCT00000086549.1	-
6_110023098	6	110023098	G	A	intron_variant	ZNF521	ENSSSCT00000004115.4	3/8
7_116925432	7	116925432	A	C	intergenic_variant	-	-	-
8_12711594	8	12711594	T	C	intron_variant	FAM184B	ENSSSCT00000029582.3	1/17
8_12711698	8	12711698	AAC	A	intron_variant	FAM184B	ENSSSCT00000029582.3	1/17
8_37103838	8	37103838	C	G	intron_variant	GABRB1	ENSSSCT00000037068.2	3/8
8_37103839	8	37103839	C	A	intron_variant	GABRB1	ENSSSCT00000037068.2	3/8
8_37103843	8	37103843	AG	A	intron_variant	GABRB1	ENSSSCT00000037068.2	3/8
8_37103848	8	37103848	AAG	A	intron_variant	GABRB1	ENSSSCT00000037068.2	3/8
8_37103852	8	37103852	T	A	intron_variant	GABRB1	ENSSSCT00000037068.2	3/8
8_37272425	8	37272425	C	G	intron_variant	GABRB1	ENSSSCT00000037068.2	5/8
8_37424244	8	37424244	G	T	intron_variant	ATP10D	ENSSSCT00000009642.4	2/23
8_37424244	8	37424244	G	T	intron_variant	ATP10D	ENSSSCT00000046466.2	1/23
8_37426225	8	37426225	T	G	intron_variant	ATP10D	ENSSSCT00000009642.4	2/23
8_37426225	8	37426225	T	G	intron_variant	ATP10D	ENSSSCT00000046466.2	1/23
8_40789366	8	40789366	T	C	intron_variant	CHIC2	ENSSSCT00000062221.2	6/6
8_40789366	8	40789366	T	C	intron_variant	CHIC2	ENSSSCT00000076295.1	5/5
8_40791059	8	40791059	G	A	3_prime_UTR_variant	CHIC2	ENSSSCT00000062221.2	-
8_40791059	8	40791059	G	A	3_prime_UTR_variant	CHIC2	ENSSSCT00000076295.1	-
8_48616578	8	48616578	G	A	intergenic_variant	-	-	-
8_55862358	8	55862358	C	T	3_prime_UTR_variant	-	ENSSSCT00000042235.2	-
8_55862358	8	55862358	C	T	3_prime_UTR_variant	-	ENSSSCT00000044723.2	-
8_55862358	8	55862358	C	T	3_prime_UTR_variant	-	ENSSSCT00000063895.2	-
8_55862358	8	55862358	C	T	downstream_gene_variant	-	ENSSSCT00000085997.1	-
8_75182776	8	75182776	A	C	intergenic_variant	-	-	-
8_75182782	8	75182782	A	ATC	intergenic_variant	-	-	-
8_82326778	8	82326778	G	A	intron_variant	SLC10A7	ENSSSCT00000009895.3	10/11
8_82326778	8	82326778	G	A	intron_variant	SLC10A7	ENSSSCT00000039687.1	9/10
8_82326778	8	82326778	G	A	intron_variant	SLC10A7	ENSSSCT00000082249.1	10/12
8_82326778	8	82326778	G	A	intron_variant	SLC10A7	ENSSSCT00000089564.1	9/9
8_82326778	8	82326778	G	A	intron_variant	SLC10A7	ENSSSCT00000090205.1	9/10
8_82326814	8	82326814	G	A	intron_variant	SLC10A7	ENSSSCT00000009895.3	10/11
8_82326814	8	82326814	G	A	intron_variant	SLC10A7	ENSSSCT00000039687.1	9/10
8_82326814	8	82326814	G	A	intron_variant	SLC10A7	ENSSSCT00000082249.1	10/12
8_82326814	8	82326814	G	A	intron_variant	SLC10A7	ENSSSCT00000089564.1	9/9
8_82326814	8	82326814	G	A	intron_variant	SLC10A7	ENSSSCT00000090205.1	9/10
8_82326862	8	82326862	A	T	intron_variant	SLC10A7	ENSSSCT00000009895.3	10/11
8_82326862	8	82326862	A	T	intron_variant	SLC10A7	ENSSSCT00000039687.1	9/10
8_82326862	8	82326862	A	T	intron_variant	SLC10A7	ENSSSCT00000082249.1	10/12
8_82326862	8	82326862	A	T	intron_variant	SLC10A7	ENSSSCT00000089564.1	9/9
8_82326862	8	82326862	A	T	intron_variant	SLC10A7	ENSSSCT00000090205.1	9/10
8_82327046	8	82327046	A	G	intron_variant	SLC10A7	ENSSSCT00000009895.3	10/11
8_82327046	8	82327046	A	G	intron_variant	SLC10A7	ENSSSCT00000039687.1	9/10
8_82327046	8	82327046	A	G	intron_variant	SLC10A7	ENSSSCT00000082249.1	10/12
8_82327046	8	82327046	A	G	intron_variant	SLC10A7	ENSSSCT00000089564.1	9/9
8_82327046	8	82327046	A	G	intron_variant	SLC10A7	ENSSSCT00000090205.1	9/10
8_115139507	8	115139507	G	A	intergenic_variant	-	-	-
8_115140560	8	115140560	C	T	intergenic_variant	-	-	-
8_128401082	8	128401082	C	T	intron_variant	CCSER1	ENSSSCT00000025293.3	7/9
8_128401082	8	128401082	C	T	intron_variant	CCSER1	ENSSSCT00000037713.2	9/12
8_128401082	8	128401082	C	T	intron_variant	CCSER1	ENSSSCT00000045416.2	9/11
8_128401082	8	128401082	C	T	intron_variant	CCSER1	ENSSSCT00000050302.2	8/10
8_128401082	8	128401082	C	T	intron_variant	CCSER1	ENSSSCT00000077574.1	7/9
8_128401082	8	128401082	C	T	intron_variant	CCSER1	ENSSSCT00000077978.1	9/12
8_130315102	8	130315102	T	G	intron_variant	FAM13A	ENSSSCT00000022397.3	23/25
8_130315102	8	130315102	T	G	intron_variant	FAM13A	ENSSSCT00000066846.1	17/19
8_130315102	8	130315102	T	G	intron_variant	FAM13A	ENSSSCT00000082222.1	14/18
9_41091438	9	41091438	G	T	intron_variant	DRD2	ENSSSCT00000016414.4	2/8
9_41091438	9	41091438	G	T	intron_variant	DRD2	ENSSSCT00000050179.2	2/7
9_41091438	9	41091438	G	T	intron_variant	DRD2	ENSSSCT00000055534.2	1/7
9_41091442	9	41091442	T	A	intron_variant	DRD2	ENSSSCT00000016414.4	2/8
9_41091442	9	41091442	T	A	intron_variant	DRD2	ENSSSCT00000050179.2	2/7
9_41091442	9	41091442	T	A	intron_variant	DRD2	ENSSSCT00000055534.2	1/7
9_41091545	9	41091545	T	C	intron_variant	DRD2	ENSSSCT00000016414.4	2/8
9_41091545	9	41091545	T	C	intron_variant	DRD2	ENSSSCT00000050179.2	2/7
9_41091545	9	41091545	T	C	intron_variant	DRD2	ENSSSCT00000055534.2	1/7
9_66915447	9	66915447	T	G	intron_variant	-	ENSSSCT00000017041.4	1/20
9_66915447	9	66915447	T	G	intron_variant	-	ENSSSCT00000029330.3	2/24
9_66915447	9	66915447	T	G	intron_variant	-	ENSSSCT00000056921.2	2/21
9_66915447	9	66915447	T	G	intron_variant	-	ENSSSCT00000063954.2	2/23
9_66915447	9	66915447	T	G	intron_variant	-	ENSSSCT00000065243.2	1/20
9_68736551	9	68736551	TC	T	intergenic_variant	-	-	-
